# Supplementary material for: Marine Biodiversity in the Caribbean: Regional Estimates and Distribution Patterns
Source: PLoS One. 2010 Aug 2;5(8):e11916. doi: 10.1371/journal.pone.0011916 (PMC2914069; doi:10.1371/journal.pone.0011916)
Supplement: Table S6 — List of mollusk (Mollusca) species of the Caribbean and countries by ecoregion where the species have been reported. Data compiled by Juan Manuel Díaz and Patricia Miloslavich. (0.57 MB XLS) [file pone.0011916.s006.xls]

## Sheet: Sheet1
Table S6. List of mollusk (Mollusca) species of the Caribbean and countries by ecoregion where the species have been reported. Data compiled by Juan Manuel Díaz and Patricia Miloslavich.
	Greater Antilles						Western Caribbean			Southwestern Caribbean						Southern Caribbean			Eastern Caribbean
SPECIES	CUBA	PUERTO RICO	HISPANIOLA	JAMAICA	CAYMAN ISLANDS		MEXICO	BELIZE		NICARAGUA	COSTA RICA	PANAMA	COLOMBIA	SAN ANDRES		VENEZUELA	Aruba-Bonaire-Curacao		LESSER ANTILLES
Axelella_smithii	0	0	0	0	0		0	0		0	0	0	1	0		1	0		0
Aclophora_sagei	1	0	0	0	0		0	0		0	0	0	0	0		0	1		0
Acteocina_bidentata	1	1	0	1	0		1	0		0	0	1	1	0		1	0		0
Acteocina_bullata	0	1	0	0	0		1	0		0	0	0	0	0		0	1		0
Acteocina_canaliculata	1	0	0	0	1		0	1		0	1	0	0	0		0	0		0
Acteocina_candei	1	1	1	1	0		1	0		0	1	1	1	0		1	0		1
Acteocina_inconspicua	0	0	0	0	0		0	0		0	1	1	0	0		0	0		0
Acteocina_lepta	1	1	1	1	1		0	0		0	0	0	0	0		0	0		0
Acteocina_perplicata	1	0	0	0	0		0	0		0	0	0	0	0		0	0		0
Acteocina_recta	1	0	1	0	0		0	1		0	0	1	1	0		0	0		1
Acteon_candens	1	0	0	0	0		0	0		0	1	0	0	0		0	0		0
Acteon_delicatus	1	0	0	0	0		0	0		0	0	0	0	0		0	0		0
Acteon_exiguus	0	0	0	0	0		0	0		0	0	0	0	0		1	0		0
Acteon_finlayi	0	0	0	0	0		0	0		0	1	0	0	0		0	0		1
Acteon_incisus	1	0	0	0	0		1	0		0	0	0	0	0		0	0		1
Acteon_melampoides	1	0	0	0	0		0	0		0	0	0	0	0		0	0		1
Acteon_perforatus	1	0	0	0	0		1	0		0	0	0	0	0		0	0		1
Acteon_splendidulus	0	0	0	0	0		0	0		0	0	0	0	0		1	0		1
Actinotrophon_actinotrophorus	1	0	0	0	0		0	0		0	0	0	0	0		0	0		0
Admetula_bayeri	0	0	0	0	0		1	0		0	0	0	0	0		0	0		0
Aegires_gomezi	1	0	0	0	0		0	0		0	0	0	0	0		0	0		0
Aegires_ortizi	1	0	0	0	1		0	0		0	0	0	0	0		0	0		0
Aegires_sublaevis	1	0	0	0	0		0	0		0	1	1	0	0		0	0		0
Aeolidiella_indica	0	1	0	0	0		0	0		0	0	0	0	0		0	0		0
Aeolidiella_occidentalis	0	0	0	0	0		0	0		0	0	0	0	0		0	0		1
Aesopus_gracilis	0	0	0	0	0		0	0		0	0	0	0	0		0	0		1
Aesopus_obesus	0	0	1	0	0		0	0		0	0	0	1	0		0	0		1
Aesopus_stearnsii	0	0	0	0	0		0	0		0	0	0	1	0		0	0		0
Aforia_hypomela	1	0	0	0	0		0	0		0	0	0	0	0		0	0		0
Agaronia_hilli	0	0	0	0	0		0	1		0	0	0	0	0		0	0		0
Agaronia_leonardhilli	0	0	0	0	0		0	1		0	1	1	0	0		0	0		0
Agathotoma_candidissima	1	1	0	1	1		1	1		0	1	1	1	0		1	1		1
Agatrix_agassizii	0	1	0	0	0		0	0		0	0	0	0	0		0	0		0
Agatrix_epomis	0	0	0	0	0		0	0		0	0	0	0	0		1	0		0
Agladrillia_rhodochroa	0	0	0	0	0		0	0		0	0	0	1	0		1	0		0
Aglaja_felis	1	1	0	1	1		0	0		0	0	0	0	0		0	0		0
Akera_bayeri	0	0	0	0	0		0	0		0	0	0	1	0		0	0		0
Alaba_incerta	1	1	1	1	1		1	1		0	1	1	1	1		1	1		1
Alexania_floridana	1	0	0	0	0		0	0		0	0	1	0	0		0	0		0
Aliger_costatus	1	1	0	0	1		0	1		0	1	0	1	1		1	1		1
Aliger_gallus	1	1	0	1	1		0	1		0	0	0	1	1		0	1		1
Altrix_trifolium	0	0	0	0	0		0	0		0	0	0	0	1		0	0		0
Alvania_arubensis	0	0	0	0	0		0	0		0	0	0	0	0		0	1		0
Alvania_auberiana	1	1	0	1	1		1	1		0	1	1	1	0		1	1		1
Alvania_cf_moolenbeeki	1	0	0	0	1		0	1		0	0	0	0	0		0	1		0
Alvania_colombiana	0	1	0	0	0		0	0		0	0	0	1	0		0	0		1
Alvania_curacaoensis	1	0	0	0	0		0	0		0	0	0	0	0		0	1		0
Alvania_dejongi	0	0	1	0	0		0	1		0	0	0	0	0		0	1		1
Alvania_emaciata	0	0	0	0	0		0	0		0	0	0	0	0		0	0		1
Alvania_faberi	1	0	0	0	1		0	1		0	0	0	0	0		0	1		0
Alvania_gradata	1	1	0	1	0		1	0		0	0	0	0	0		0	0		0
Alvania_minuscula	1	0	0	0	0		0	0		0	0	0	0	0		0	0		0
Alvania_xanthias	1	0	0	0	0		0	0		0	0	0	0	0		0	0		1
Amaea_mitchelli	0	0	0	0	0		0	0		0	0	1	1	0		1	0		0
Amaea_retifera	1	1	0	0	0		0	0		0	0	0	1	0		0	0		1
Amalda_pacei	0	0	0	0	0		0	1		0	0	0	0	0		0	0		0
Amalda_tankervillii	0	0	0	0	0		0	0		0	0	0	0	0		1	0		0
Ammonicera_albospeciosa	1	0	0	0	0		0	1		0	0	0	0	0		0	0		0
Ammonicera_cf_circumcirra	1	0	0	0	0		0	1		0	0	0	0	0		0	1		0
Ammonicera_familiaris	1	0	0	0	0		0	0		0	0	0	0	0		0	1		0
Ammonicera_lineofuscata	1	0	0	0	1		0	0		0	0	0	0	0		0	1		0
Ammonicera_minortalis	1	0	0	0	0		0	0		0	0	0	0	0		0	1		0
Ammonicera_sculpturata	1	0	0	0	1		0	0		0	0	0	0	0		0	1		0
Amphiplica_plutonica	0	0	0	0	1		0	0		0	0	0	0	0		0	0		0
Amphiplica_venezuelensis	0	0	0	0	0		0	0		0	0	0	0	0		1	0		0
Amphithalamus_albus	1	0	0	0	0		1	0		0	0	0	0	0		0	0		0
Amphithalamus_niger	1	0	0	0	0		1	0		0	0	0	0	0		0	0		0
Amphithalamus_rauli	1	0	0	0	0		1	1		0	0	0	0	0		0	1		0
Amphithalamus_vallei	1	1	0	0	0		1	1		0	0	0	0	1		0	1		0
Anachis_alliouagana	0	0	0	0	0		0	0		0	0	0	0	0		0	0		1
Anachis_coseli	0	0	0	0	0		0	0		0	0	0	1	0		0	0		0
Anachis_crassilabris	1	0	0	0	0		0	0		0	0	0	0	0		0	0		0
Anachis_lyrata	0	0	0	0	0		0	0		0	1	0	1	0		0	0		0
Anachis_varia	0	0	0	0	0		0	0		0	1	1	1	0		0	0		0
Anatoma_alta	1	0	0	0	0		0	0		0	0	0	0	0		0	0		0
Anatoma_aspera	0	0	0	0	0		0	0		0	0	0	0	0		0	0		1
Anatoma_tenuis	0	0	0	0	0		0	0		0	0	0	0	0		0	0		1
Anatoma_umbilicata	0	0	0	0	0		0	0		0	0	0	0	0		0	0		1
Ancula_espinosai	0	0	0	0	0		0	0		0	1	0	0	0		0	0		0
Angiola_lineata	1	1	0	1	1		1	1		0	1	1	1	0		1	1		1
Anticlimax_athleenae	0	0	0	0	0		0	0		0	0	0	1	0		0	0		0
Anticlímax_decorata	1	0	0	0	0		0	0		0	0	0	0	0		0	0		0
Anticlimax_pilsbryi	0	0	0	0	0		1	0		0	0	0	0	0		0	0		0
Anticlimax_schumoi	0	0	0	0	0		0	1		0	0	1	0	0		0	0		0
Antillobia_margalefi	0	0	1	0	0		0	0		0	0	0	0	0		0	0		0
Antillophos_bayeri	0	0	0	0	0		0	0		0	0	0	1	0		0	0		0
Antillophos_beaui	1	0	0	0	0		0	0		0	0	0	0	0		0	0		1
Antillophos_candeanus	1	1	0	1	0		1	0		0	1	0	1	0		1	0		0
Antillophos_chazaliei	0	0	0	0	0		0	0		0	0	0	1	0		0	1		0
Antillophos_elegans	0	0	0	0	0		0	0		0	0	0	1	0		1	0		0
Antillophos_oxyglytus	1	1	0	0	0		0	0		0	0	0	0	0		0	0		0
Aphelodoris_antillensis	0	1	1	1	1		1	0		0	1	1	0	0		1	0		1
Aphera_lindae	0	0	0	0	0		0	0		0	0	0	0	0		1	0		0
Aplysia_brasiliana	0	0	0	0	0		0	0		0	0	0	0	0		1	0		0
Aplysia_cervina	1	1	0	0	0		0	0		0	0	0	1	0		1	0		0
Aplysia_dactylomela	1	1	0	1	1		1	1		0	1	1	1	0		1	1		1
Aplysia_fasciata	0	0	0	0	0		0	0		0	1	0	1	0		1	0		0
Aplysia_juliana	1	0	0	0	0		0	0		0	0	0	0	0		1	0		0
Aplysia_morio	1	0	0	0	0		0	0		0	0	0	0	0		1	0		0
Aplysia_parvula	1	1	0	1	1		0	0		0	1	0	0	0		1	1		1
Aplysia_willcoxi	1	0	0	0	0		0	0		0	0	0	0	0		0	0		0
Apodosis_novimundi	1	0	0	0	0		0	0		0	0	0	0	0		0	0		0
Architectonica_nobilis	1	1	0	1	0		0	0		0	1	1	1	1		1	0		1
Arene_bairdii	1	0	0	0	0		0	0		0	0	0	0	0		0	0		0
Arene_bitleri	0	0	0	0	0		0	0		0	0	1	1	0		0	0		0
Arene_brasiliana	0	0	0	0	0		0	0		0	0	1	0	0		0	0		0
Arene_briaereus	1	0	0	0	0		0	0		0	0	0	0	0		0	0		0
Arene_cruentata	1	1	0	1	1		1	1		0	1	1	1	0		0	1		1
Arene_curacoana	0	0	0	0	0		0	0		0	0	0	0	0		0	1		1
Arene_laguairana	0	0	0	0	0		0	0		0	1	0	1	0		0	0		0
Arene_microforis	0	0	0	0	0		1	0		0	0	0	0	0		0	0		1
Arene_miniata	0	0	1	0	0		0	0		0	0	1	0	0		0	1		1
Arene_riisei	1	0	0	0	0		0	0		0	1	1	1	0		0	1		1
Arene_tamsiana	0	0	0	0	0		0	0		0	0	0	0	0		1	0		1
Arene_tricarinata	1	1	0	0	0		1	1		0	1	1	1	0		0	1		0
Arene_variabilis	1	0	0	0	0		1	0		0	0	0	1	0		0	0		1
Arene_venusta	0	0	0	0	0		0	1		0	0	0	0	0		0	1		0
Arene_venustula	1	1	0	0	0		0	0		0	0	0	0	0		0	0		1
Argobuccinum_gemniferum	1	0	0	0	0		0	0		0	0	0	0	0		0	0		0
Armina_elongata	0	0	0	0	0		0	0		0	0	0	1	0		0	0		0
Armina_juliana	0	0	0	0	0		0	0		0	0	0	1	0		0	0		0
Armina_muelleri	0	0	0	0	0		0	0		0	0	0	1	0		0	0		0
Ascobulla_ulla	0	0	0	0	0		0	1		0	0	0	0	0		1	0		1
Aspella_castor	0	1	0	0	0		0	0		0	0	0	0	0		0	0		1
Assiminea_creutzbergi	1	0	0	0	0		0	0		0	0	0	0	0		0	0		0
Assiminea_succinea	1	1	0	1	0		1	1		0	0	0	1	0		1	0		0
Astirix_profundi	1	0	0	0	0		0	0		0	0	0	0	0		0	0		0
Astirix_verrilli	1	0	0	0	0		0	0		0	0	0	0	0		0	0		0
Astralium_brevispina	0	0	0	0	0		0	0		0	1	0	1	1		0	0		1
Astralium_phoebium	1	1	0	1	1		1	1		0	1	1	1	1		1	1		1
Astyris_antares	1	0	0	0	1		1	1		0	1	0	0	0		0	1		0
Astyris_lunata	1	1	0	1	0		1	1		0	1	1	1	0		1	0		1
Astyris_luquei	1	0	0	0	0		0	0		0	0	0	0	0		0	0		0
Astyris_raveneli	0	0	0	0	0		1	0		0	0	0	0	0		0	0		0
Astyris_rolandi	1	0	0	0	0		0	0		0	0	0	0	0		0	0		0
Astyris_strix	0	0	0	0	0		0	0		0	0	0	0	0		0	0		1
Atagema_browni	0	0	0	1	1		0	0		0	0	0	0	0		0	1		0
Atagema_prea	0	0	0	1	0		0	0		0	0	0	0	0		0	0		0
Atlanta_brunnea	0	1	0	0	0		0	0		0	0	0	0	0		0	1		0
Atlanta_gaudichaudi	1	0	0	0	0		0	0		0	0	0	0	0		0	0		0
Atlanta_inclinata	1	1	0	0	0		0	0		0	0	0	0	0		0	0		0
Atlanta_peronii	1	1	0	1	0		0	0		0	0	0	1	0		1	1		0
Attiliosa_aldridgei	1	1	0	1	0		1	0		0	0	1	0	0		0	0		0
Attiliosa_bessei	0	0	0	0	0		0	1		0	0	0	0	0		0	0		0
Attiliosa_glennduffyi	0	0	1	0	0		0	0		0	0	0	0	0		0	0		0
Attiliosa_kevani	0	0	0	1	0		0	0		0	0	0	0	0		0	0		0
Attiliosa_philippiana	0	0	0	0	0		1	0		0	0	0	0	0		0	0		0
Atys_alayoi	1	0	0	0	0		0	0		0	0	0	0	0		0	0		0
Atys_caribaeus	1	1	0	1	1		1	0		0	1	1	1	0		1	0		1
Atys_guildingi	1	1	0	0	0		1	0		0	1	1	1	0		0	1		1
Atys_macandrewii	1	1	0	0	0		0	1		0	1	0	0	0		0	0		1
Atys_riiseanus	1	1	1	0	0		0	0		0	1	1	1	0		1	0		1
Atys_sandersoni	1	1	0	0	0		0	0		0	1	1	0	0		0	0		0
Atys_sharpi	1	0	0	0	1		0	1		0	1	0	0	0		0	1		0
Austraeolis_catina	0	1	0	0	0		0	0		0	0	0	0	0		0	0		0
Babelomurex_dalli	1	0	0	0	0		0	0		0	0	0	1	0		0	0		1
Babelomurex_mansfieldi	1	0	0	0	1		0	1		0	0	1	1	0		0	1		1
Babelomurex_sentix	0	0	0	0	0		0	0		0	0	0	0	0		0	0		1
Babelomurex_tectumsinense	0	0	0	0	0		0	0		0	0	0	1	0		1	0		0
Bacteridium_bermudense	1	0	0	0	1		0	0		0	0	0	1	0		1	1		0
Bacteridium_resticulum	0	0	0	0	1		1	0		0	0	0	1	0		0	0		0
Bactrocythara_asarca	0	1	0	0	0		0	0		0	0	0	1	0		0	0		0
Bailya_intricata	1	1	0	1	0		1	1		0	1	1	0	0		0	0		0
Bailya_marijkae	0	0	0	0	0		0	1		0	0	0	0	0		0	1		0
Bailya_milleri	0	1	0	0	0		0	0		0	0	0	0	0		0	0		1
Bailya_parva	1	1	0	1	1		1	1		0	1	1	1	0		0	0		0
Bailya_weberi	1	0	0	0	0		0	0		0	0	0	0	0		0	0		0
Barleeia_creutzbergi	0	0	0	0	0		1	0		0	1	0	0	0		0	1		0
Barleeia_mexicana	0	0	0	0	1		1	1		0	0	0	0	0		0	0		0
Bathytoma_mitrella	0	0	0	0	0		0	0		0	0	0	0	0		0	0		1
Bathytoma_viabrunnea	1	0	0	0	0		0	0		0	0	0	0	0		0	0		0
Batillaria_minima	1	1	0	1	1		1	1		0	0	1	1	1		1	0		1
Bayerotrochus_midas	0	0	0	0	0		1	0		0	0	0	0	0		0	0		0
Bayerotrochus_pyramus	0	0	0	0	0		0	0		0	0	0	0	0		0	0		1
Bellaspira_margaritensis	0	0	0	0	0		0	0		0	0	0	1	0		1	0		0
Belloliva_tubulata	1	0	0	0	0		0	0		0	0	0	0	0		0	0		0
Belomitra_pourtalesii	0	0	0	1	0		0	0		0	0	0	0	0		0	0		1
Benthonella_fischeri	1	0	0	0	0		0	0		0	0	0	0	0		0	0		0
Benthonella_gaza	1	0	0	0	0		0	0		0	0	0	0	0		0	0		0
Benthonellania_acuticostata	1	0	0	0	0		0	0		0	0	0	0	0		1	0		1
Benthonellania_donmoorei	0	0	0	0	0		0	0		0	0	0	0	0		0	0		1
Berghia_coerulescens	0	0	0	1	0		0	0		0	0	0	0	0		0	0		0
Berghia_creutzbergi	0	0	0	0	1		0	0		0	1	0	0	0		0	0		0
Berghia_verrucicornis	0	0	0	1	0		0	0		0	1	0	0	0		0	0		0
Berthelinia_caribbea	0	1	0	1	0		1	1		0	1	1	0	0		0	0		0
Berthella_agassizii	0	0	0	0	1		0	0		0	0	0	1	0		0	0		0
Berthella_stellata	0	1	0	0	1		1	0		0	0	1	1	0		0	0		1
Berthella_tamiu	0	0	0	0	0		1	0		0	0	0	0	0		0	0		0
Berthellina_circularis	0	1	0	1	0		0	0		0	0	0	0	0		0	0		1
Berthellina_engeli	0	0	0	0	1		0	0		0	0	0	0	0		0	0		0
Berthellina_quadridens	0	1	1	0	0		0	0		0	0	0	1	0		0	1		1
Bittiolum_varium	1	1	1	1	1		1	1		0	1	1	1	0		1	1		1
Bittium_alabastrulum	0	0	0	0	0		0	0		0	0	0	0	0		0	0		1
Blauneria_heteroclita	1	1	1	1	1		1	1		0	0	1	0	0		0	0		1
Bolma_sunderlandi	0	0	0	0	0		0	1		0	0	0	0	0		0	0		0
Boonea_impressa	0	0	0	0	0		1	0		0	0	0	0	0		0	0		0
Boonea_jadisi	0	0	0	0	0		0	1		0	1	1	1	0		1	1		0
Boonea_seminuda	0	1	0	0	0		1	0		0	0	0	1	0		0	0		0
Boonea_somersi	0	0	0	0	0		0	0		0	0	0	1	0		0	0		0
Bornella_calcarata	0	0	0	1	1		0	0		0	1	0	1	0		0	0		1
Borsonia_syngenes	0	0	0	0	0		0	0		0	0	0	0	0		0	0		1
Bosellia_marcusi	0	0	0	1	0		0	0		0	1	0	0	0		0	0		0
Bosellia_mimetica	0	1	0	0	0		0	0		0	0	0	0	0		0	0		0
Bostrycapulus_aculeatus	0	1	0	1	0		1	0		0	0	0	1	0		0	0		1
Bothropoma_rubrostriatum	1	0	0	0	1		0	0		0	0	0	0	0		0	0		0
Brachycythara_alba	1	0	1	1	1		0	0		0	0	0	0	0		0	0		1
Brachycythara_biconica	1	1	0	1	1		1	1		0	1	1	1	0		0	0		1
Brachycythara_galae	0	0	0	0	0		1	0		0	0	0	0	0		0	0		0
Brachycythara_multicinctata	1	0	0	0	0		0	0		0	0	0	0	0		0	0		0
Buchema_apitoa	0	1	0	0	0		0	0		0	0	0	0	0		0	0		0
Buchema_bellula	0	0	0	0	0		0	0		0	0	0	0	0		0	0		1
Buchema_bridgesi	0	0	0	0	0		0	0		0	0	1	0	0		0	0		0
Buchema_buccooensis	0	0	0	0	0		0	0		0	0	0	0	0		0	0		1
Buchema_hadromeres	0	0	0	1	0		0	0		0	0	0	1	0		0	0		0
Buchema_interpleura	0	1	0	0	0		1	0		0	0	1	0	0		0	0		0
Buchema_interstrigata	0	0	0	0	0		0	0		0	0	0	1	0		0	0		1
Buchema_liella	0	1	1	0	0		0	0		0	0	0	0	0		0	0		0
Buchema_mamona	0	1	0	0	0		0	0		0	0	0	0	0		0	0		0
Buchema_suimaca	0	1	0	0	0		0	0		0	0	0	0	0		0	0		0
Buchema_tainoa	0	1	0	0	0		0	0		0	0	0	0	0		0	0		0
Bufonaria_bufo	1	1	0	0	0		0	1		0	0	1	1	0		1	0		1
Bulla_occidentalis	0	0	0	0	0		0	1		0	0	0	0	0		0	0		0
Bulla_perstriata	0	1	0	1	0		0	0		0	0	0	0	0		0	0		0
Bulla_solida	1	0	0	1	0		0	0		0	0	0	1	0		0	0		0
Bulla_striata	1	1	0	1	0		1	1		0	1	1	1	1		1	1		1
Bullina_torrei	1	0	0	0	0		0	0		0	0	0	0	0		0	0		1
Bursa_corrugata	1	1	0	1	1		1	0		0	0	1	1	0		1	0		1
Bursa_granularis	1	1	0	1	1		1	1		0	1	1	1	1		0	1		1
Bursa_grayana	1	1	0	0	0		0	0		0	0	0	0	0		0	0		0
Bursa_ranelloides	1	0	0	1	0		0	0		0	0	0	0	0		0	0		0
Bursa_rhodostoma	1	1	0	1	1		0	1		0	1	0	1	1		0	0		1
Bursatella_leachii	1	1	0	0	0		0	0		0	0	0	1	0		1	0		1
Busycon_coarctatum	0	0	0	0	0		1	0		0	0	0	0	0		0	0		0
Busycon_sinistrum	0	0	0	0	0		1	0		0	0	0	0	0		0	0		0
Busycotypus_spiratus	0	0	0	0	0		1	0		0	0	0	0	0		0	0		0
Cadlina_evelynae	1	0	0	0	0		0	0		0	0	0	0	0		0	0		0
Cadlina_rumia	0	0	0	1	0		0	0		0	0	1	0	0		0	0		1
Caecum_antillarum	1	1	0	0	0		1	0		0	0	0	1	0		1	0		0
Caecum_bimamillatum	0	0	0	0	0		0	0		0	0	0	0	0		1	0		0
Caecum_brasilicum	0	0	0	0	0		0	0		0	0	0	0	0		0	0		1
Caecum_breve	0	0	0	1	1		0	0		0	0	0	0	0		0	0		0
Caecum_carolinianum	1	0	0	0	0		0	0		0	0	0	0	0		0	0		0
Caecum_circumvolutum	0	0	0	0	0		1	1		0	0	1	1	0		0	1		0
Caecum_clava	1	1	0	0	0		0	0		0	1	1	1	0		0	0		0
Caecum_condylum	0	0	0	0	0		0	1		0	1	1	0	0		0	0		0
Caecum_cycloferum	1	1	0	0	0		0	1		0	1	1	1	0		1	0		0
Caecum_donmoorei	0	0	0	0	0		0	0		0	0	0	0	0		0	0		1
Caecum_floridanum	1	1	1	0	0		1	1		0	1	1	1	0		1	1		1
Caecum_gurgulio	0	0	0	0	1		0	0		0	0	0	0	0		0	1		0
Caecum_heladum	1	0	0	0	0		0	0		0	0	1	0	0		0	0		0
Caecum_imbricatum	1	1	0	1	0		1	1		0	1	1	1	0		1	1		1
Caecum_infimum	0	0	0	0	0		0	0		0	0	1	0	0		0	0		0
Caecum_insularum	0	1	0	0	0		0	0		0	0	0	0	0		1	0		1
Caecum_irregulare	0	0	0	0	0		0	0		0	0	0	0	0		0	0		1
Caecum_johnsoni	1	0	0	0	0		0	0		0	0	0	0	0		0	0		0
Caecum_jucundum	0	0	0	0	0		0	0		0	1	1	0	0		0	0		0
Caecum_lineicinctum	1	0	0	0	1		0	1		0	0	0	0	0		0	0		1
Caecum_marmoratum	0	0	0	0	0		0	1		0	0	0	0	0		0	1		0
Caecum_multicostatum	0	0	0	0	0		0	0		0	0	0	0	0		1	0		0
Caecum_plicatum	1	1	0	0	1		1	1		0	0	0	1	0		1	1		0
Caecum_pulchellum	1	1	0	0	0		1	1		0	1	1	1	0		1	0		1
Caecum_regulare	0	1	0	0	0		0	1		0	1	1	1	0		1	1		1
Caecum_rijgersmai	0	0	0	0	0		0	0		0	0	0	0	0		0	0		1
Caecum_ryssotitum	1	0	0	0	0		0	0		0	1	1	1	0		0	1		0
Caecum_strictum	0	0	0	0	0		0	0		0	0	1	0	0		0	0		0
Caecum_subvolutum	0	0	0	0	0		0	0		0	0	0	0	0		0	0		1
Caecum_tenuicostatum	0	0	0	0	0		0	0		0	0	0	0	0		0	0		1
Caecum_textile	1	0	0	0	0		1	1		0	0	0	0	0		0	1		1
Caecum_tornatum	1	0	0	0	0		0	0		0	1	0	0	0		0	0		0
Caecum_vestitum	1	0	0	0	1		0	1		0	0	0	0	0		0	1		0
Caecum_zaagmani	0	0	0	0	0		0	0		0	0	0	0	0		0	1		0
Caelatura_gerhardtae	0	0	0	0	0		1	0		0	0	0	0	0		0	1		0
Caliphylla_mediterranea	1	0	0	0	0		0	0		0	0	0	0	0		0	0		1
Calliostoma_axelolssoni	0	0	0	0	0		0	0		0	0	0	0	0		0	0		1
Calliostoma_adspersum	0	0	0	0	0		0	0		0	0	0	1	0		1	0		0
Calliostoma_alternum	0	0	0	0	0		0	0		0	0	0	1	0		1	0		0
Calliostoma_argentum	0	0	0	0	0		1	0		0	0	0	0	0		0	0		1
Calliostoma_atlantis	1	0	0	0	0		0	0		0	0	0	0	0		0	0		0
Calliostoma_aulicum	0	0	0	0	0		0	0		0	0	0	0	0		0	0		1
Calliostoma_aurora	0	0	0	0	0		0	0		0	0	0	0	0		0	0		1
Calliostoma_barbouri	1	0	0	0	0		0	0		0	0	0	0	1		0	0		0
Calliostoma_bigelowi	1	0	0	0	0		0	0		0	0	0	0	0		0	0		0
Calliostoma_brunneum	1	0	0	1	0		0	0		0	0	0	0	0		0	0		1
Calliostoma_bullisi	0	0	0	0	0		0	0		0	0	0	0	0		1	0		0
Calliostoma_cinctelum	1	0	0	0	0		0	0		0	0	0	0	0		0	0		0
Calliostoma_circumcinctum	1	0	0	0	0		0	0		0	0	0	0	0		0	0		0
Calliostoma_cnidophilum	0	0	0	0	0		0	0		0	0	0	0	0		0	0		1
Calliostoma_cubanum	1	0	0	0	0		0	0		0	0	0	0	0		0	0		0
Calliostoma_decipiens	0	0	0	0	0		0	0		0	0	0	0	0		1	0		0
Calliostoma_echinatum	1	0	0	0	0		0	0		0	0	0	0	0		0	0		0
Calliostoma_euglyptum	1	0	0	0	0		1	0		0	0	1	1	0		1	0		0
Calliostoma_fernandezi	0	0	0	0	0		0	0		0	0	0	1	0		1	0		1
Calliostoma_fucosum	0	0	0	0	0		0	0		0	0	0	1	1		1	0		0
Calliostoma_indiana	0	0	0	0	0		0	1		0	0	0	0	0		0	0		1
Calliostoma_javanicum	1	1	0	1	1		1	1		0	1	1	1	1		0	1		1
Calliostoma_jeanneae	1	0	0	0	0		0	0		0	0	0	0	0		0	0		0
Calliostoma_jujubinum	1	1	0	1	1		1	1		0	1	1	1	1		0	1		1
Calliostoma_orion	1	0	0	0	0		0	1		0	0	1	1	1		0	0		0
Calliostoma_pulchrum	1	1	0	1	0		1	0		0	0	1	1	1		1	0		1
Calliostoma_purpureum	0	0	0	0	0		0	0		0	0	0	1	0		1	0		1
Calliostoma_roseolum	1	0	0	0	0		0	0		0	0	0	0	0		0	0		0
Calliostoma_rosewateri	0	0	0	0	0		0	0		0	0	0	1	0		0	0		1
Calliostoma_sapidum	1	0	0	0	0		0	0		0	0	0	0	0		0	0		1
Calliostoma_sarcodum	1	1	0	1	0		0	0		0	1	0	1	0		0	0		1
Calliostoma_schroederi	1	0	0	0	0		0	0		0	0	0	0	0		0	0		0
Calliostoma_semisuave	0	0	0	0	0		0	0		0	0	0	0	0		0	1		0
Calliostoma_serratulum	0	0	0	0	0		0	0		0	0	0	1	0		1	0		0
Calliostoma_torrei	1	0	0	0	0		0	0		0	0	0	0	0		0	0		0
Calliostoma_yucatecanum	0	0	0	0	0		1	0		0	0	0	0	0		0	0		0
Calliotropis_actinophora	0	0	0	0	0		0	0		0	0	0	1	0		0	0		1
Calliotropis_calatha	0	0	0	1	0		0	0		0	0	0	0	0		0	0		1
Calliotropis_dentata	0	0	0	0	0		0	0		0	0	0	0	0		1	1		0
Calliotropis_globosa	0	0	0	1	0		1	0		0	0	0	0	0		1	0		1
Calliotropis_lissocona	0	0	0	0	0		0	0		0	0	0	1	0		0	0		0
Calliotropis_rhysa	0	0	0	0	0		0	0		0	0	0	0	0		0	0		1
Calmella_bandeli	0	0	0	0	0		0	0		0	0	0	1	0		0	0		0
Calotrophon_andrewsi	0	0	0	0	0		1	0		0	0	0	0	0		0	0		0
Calotrophon_ostrearum	0	0	0	0	0		1	0		0	0	0	0	0		0	0		0
Calyptraea_centralis	1	1	1	1	0		1	1		0	0	1	1	0		1	0		1
Canalispira_hoffi	0	0	0	0	0		0	0		0	0	0	0	0		0	0		1
Cancellaria_adelae	0	0	0	0	0		0	0		0	0	0	0	0		0	0		1
Cancellaria_mediamericana	0	0	0	0	0		0	0		0	0	0	0	0		0	0		0
Cancellaria_reticulata	0	1	0	1	0		0	0		0	1	0	1	0		1	0		1
Cantrainea_macleani	0	0	0	0	0		0	0		0	0	0	1	0		0	0		0
Capulus_incurvus	1	1	0	1	0		0	1		0	1	0	1	0		0	1		1
Capulus_ungaricus	0	0	0	0	0		0	0		0	0	0	1	0		0	0		0
Careliopsis_bermudensis	1	0	0	0	0		0	0		0	0	0	0	0		0	0		0
Careliopsis_clathratula	0	0	0	0	0		0	0		0	0	0	0	0		0	0		1
Careliopsis_octona	1	0	0	0	0		0	0		0	0	0	0	0		1	0		0
Careliopsis_styliformis	0	0	0	0	0		1	0		0	0	0	0	0		0	0		1
Casmaria_atlantica	1	0	1	1	0		0	0		0	0	0	0	0		1	0		0
Cassis_flammea	1	1	1	1	1		1	0		0	0	1	1	1		0	1		1
Cassis_madagascariensis	1	1	0	1	1		1	1		0	0	0	1	1		1	0		1
Cassis_tuberosa	1	1	1	1	1		1	1		0	1	1	1	1		1	1		1
Cataegis_finkli	0	0	0	0	0		0	0		0	0	1	1	0		1	0		0
Cataegis_meroglypta	0	0	0	0	0		0	0		0	0	0	1	0		0	0		0
Catriona_maua	0	0	0	1	0		0	0		0	0	0	0	0		0	0		0
Cavolinia_gibbosa	1	1	0	0	0		0	0		0	0	0	0	0		0	0		1
Cavolinia_inflexa	1	1	0	0	0		1	0		0	1	0	0	0		0	0		0
Cavolinia_longirrostris	1	0	0	0	0		0	0		0	0	0	0	0		0	0		0
Cavolinia_telemus	1	0	0	0	0		0	0		0	0	0	0	0		0	0		0
Cavolinia_tridentata	0	0	0	0	0		1	0		0	0	0	0	0		1	0		1
Cavolinia_uncinata	1	1	0	0	0		1	0		0	0	0	0	0		0	1		1
Caymanabyssia_spina	0	0	0	0	1		0	0		0	0	0	0	0		0	0		0
Cenchritis_muricata	1	1	0	1	1		1	1		0	1	1	1	1		1	1		1
Ceratophyllidia_papilligera	1	0	0	1	0		0	0		0	1	0	0	0		0	1		1
Cerithidea_costata	1	1	1	1	1		1	1		0	0	0	0	0		1	0		1
Cerithidea_pliculosa	1	1	0	1	0		1	1		0	0	0	1	1		0	0		0
Cerithidea_scalariformis	1	0	1	0	0		1	0		0	0	1	0	0		0	0		0
Cerithioclava_garciai	0	0	0	0	0		0	0		0	0	0	0	0		0	0		0
Cerithiopsis_	1	0	0	0	0		0	0		0	0	0	0	0		0	0		0
Cerithiopsis_academicorum	1	0	0	0	0		0	1		0	0	0	0	0		0	1		0
Cerithiopsis_aimen	1	0	0	0	0		0	0		0	0	0	0	0		0	0		0
Cerithiopsis_alabastrula	0	0	0	0	0		0	0		0	0	0	0	0		0	0		1
Cerithiopsis_albovittatum	1	0	0	1	0		0	1		0	0	0	0	0		0	1		1
Cerithiopsis_ara	1	0	0	0	0		0	0		0	0	0	0	0		0	0		1
Cerithiopsis_buijsei	1	0	0	0	0		0	0		0	0	0	0	0		0	1		0
Cerithiopsis_cinereoflava	0	0	0	0	0		0	0		0	0	0	0	0		0	0		1
Cerithiopsis_cruzana	1	0	0	0	0		0	0		0	0	0	0	0		0	0		0
Cerithiopsis_dominguezi	1	0	0	0	0		0	1		0	0	0	0	0		0	0		0
Cerithiopsis_flava	1	0	0	1	0		0	1		0	0	0	0	0		0	1		0
Cerithiopsis_fuscoflavus	1	0	0	0	0		0	0		0	0	0	0	0		0	0		0
Cerithiopsis_fusiformis	1	0	0	1	0		1	1		0	1	0	1	0		0	1		0
Cerithiopsis_gemmulosa	1	0	0	1	0		0	0		0	1	0	0	0		0	0		0
Cerithiopsis_greenii	1	1	0	0	0		1	1		0	1	1	1	0		1	0		1
Cerithiopsis_guitarti	1	0	0	0	0		0	0		0	0	0	0	0		0	0		0
Cerithiopsis_io	1	0	0	0	0		0	0		0	0	0	0	0		0	0		0
Cerithiopsis_iontha	1	0	0	0	1		0	0		0	0	0	0	0		0	1		0
Cerithiopsis_jeffreysi	0	1	0	0	0		0	0		0	0	0	0	0		0	0		0
Cerithiopsis_lata	1	1	0	1	0		1	0		0	1	1	1	0		0	0		0
Cerithiopsis_movilla	0	0	0	0	0		0	0		0	0	0	0	0		0	0		0
Cerithiopsis_pesa	1	0	0	0	0		0	0		0	0	0	0	0		0	0		0
Cerithiopsis_portoi	1	0	0	0	0		0	0		0	0	0	0	0		0	0		0
Cerithiopsis_prieguei	1	0	0	0	0		0	0		0	0	0	0	0		0	1		0
Cerithiopsis_pseudomovilla	1	0	0	0	0		0	0		0	0	0	0	0		0	1		0
Cerithiopsis_vanhyningi	1	0	0	0	0		0	0		0	0	0	0	0		0	0		0
Cerithiopsis_vestalis	0	0	0	0	0		0	1		0	0	0	0	0		0	0		0
Cerithium_atratum	1	1	1	1	1		1	1		0	1	1	1	1		1	0		1
Cerithium_eburneum	1	1	1	1	1		1	1		0	1	1	1	1		1	1		1
Cerithium_guinaicum	1	1	1	1	0		0	1		0	1	1	1	0		1	0		1
Cerithium_litteratum	1	1	1	0	1		1	1		0	1	1	1	1		1	1		1
Cerithium_lutosum	1	1	1	1	1		1	1		0	1	1	1	0		1	1		1
Cerithium_muscarum	1	0	0	1	1		1	1		0	0	0	0	0		0	0		0
Cerodrillia_perryae	0	0	0	0	0		0	0		0	0	0	1	0		0	0		0
Cerodrillia_simpsoni	0	0	0	0	0		0	0		0	0	0	0	0		0	0		1
Cerodrillia_thea	1	1	0	0	0		1	0		0	0	0	1	0		0	0		1
Cerodrillia_verrilli	1	0	0	0	0		0	0		0	0	0	0	0		0	0		0
Charonia_variegata	1	1	1	1	1		1	1		0	1	1	1	1		1	1		1
Cheilea_equestris	1	1	0	1	1		1	1		0	1	1	1	0		1	1		1
Cheilea_uncinata	0	0	0	0	0		0	0		0	0	0	0	0		0	0		1
Cheirodonta_apexcrassum	1	0	0	0	0		0	0		0	0	0	0	0		0	0		0
Cheirodonta_decollata	1	0	0	0	0		0	1		0	0	0	0	0		0	0		0
Cheirodonta_miskitorum	0	0	0	0	0		0	0		0	0	0	0	0		0	0		0
Cheirodonta_verbenei	0	1	0	0	0		0	0		0	0	0	0	0		0	1		1
Chelidonura_berolina	0	1	0	0	0		0	0		0	0	0	0	0		0	0		0
Chelidonura_hirudinia	1	1	0	1	1		0	0		0	0	0	0	0		0	0		0
Chelidonura_hummelincki	1	1	0	1	1		0	0		0	0	0	0	0		0	0		0
Chelidonura_juancarlosi	1	0	0	0	0		0	0		0	0	0	0	0		0	0		0
Chelidonura_petra	0	0	0	0	1		0	0		0	0	0	0	0		0	0		0
Chelinodura_cubana	1	0	0	0	0		0	0		0	0	0	0	0		0	0		0
Chelinodura_hirundinina	1	0	0	0	0		0	0		0	0	0	0	0		0	0		0
Chelinodura_mariagordae	1	0	0	0	0		0	0		0	0	0	0	0		0	0		0
Chicoreus_aguayoi	1	0	0	0	0		0	0		0	0	0	0	0		0	0		0
Chicoreus_brevifrons	1	1	1	1	0		0	0		0	0	0	1	0		1	0		1
Chicoreus_bullisi	0	0	0	0	0		0	0		0	0	1	0	0		0	0		0
Chicoreus_cosmani	0	0	0	1	0		0	0		0	0	0	0	0		0	0		1
Chicoreus_dilectus	0	0	1	0	0		1	0		0	0	0	0	0		0	0		0
Chicoreus_florifer	1	0	1	0	0		1	1		0	1	1	0	0		0	0		0
Chicoreus_formosum	1	0	0	0	0		0	0		0	0	0	0	0		0	0		0
Chicoreus_franchii	0	0	0	0	0		0	0		0	0	0	1	0		0	0		0
Chicoreus_mergus	0	0	0	0	0		0	1		0	1	0	0	0		0	0		0
Chicoreus_spectrum	0	1	0	0	0		0	0		0	0	0	0	0		1	0		1
Chromodoris_binza	1	0	0	0	0		0	0		0	0	0	0	0		0	0		0
Chromodoris_clenchi	1	0	0	1	1		0	0		0	1	1	1	0		0	0		1
Chromodoris_dictya	0	1	0	0	0		0	0		0	0	0	0	0		0	0		0
Chromodoris_grahami	0	1	0	1	0		0	0		0	0	1	0	0		0	0		1
Chromodoris_kempfi	0	0	0	0	0		0	0		0	1	1	0	0		0	0		0
Chromodoris_perola	0	0	0	0	0		0	0		0	0	0	1	0		0	0		0
Chrysallida_cancellata	1	0	0	0	0		0	0		0	0	0	0	0		0	0		1
Chrysallida_gemmulosa	1	1	0	1	0		1	0		0	0	1	1	0		0	0		0
Chrysallida_nioba	1	0	0	0	0		0	0		0	0	0	0	0		0	0		0
Chrysallida_seminuda	1	0	0	0	0		0	0		0	0	0	0	0		0	0		0
Chrysallida_terryi	0	0	0	0	0		1	0		0	0	1	1	0		0	0		0
Chrysallida_virginiae	1	0	0	0	0		0	0		0	0	0	0	0		0	0		0
Chrystella_katyae	1	0	0	0	0		0	0		0	0	0	0	0		0	0		0
Circulus_multistriatus	1	0	0	0	0		0	1		0	1	1	0	0		0	0		0
Circulus_semisculptus	0	0	0	0	0		0	0		0	1	1	1	0		0	0		0
Cirsotrema_dalli	1	1	1	1	0		0	0		0	0	1	0	0		0	0		1
Cittarium_pica	1	1	0	1	1		1	1		0	1	1	1	1		1	1		1
Clathrodrillia_albicoma	1	1	0	0	0		0	0		0	0	0	1	0		0	0		0
Clathrodrillia_chaaci	0	0	0	0	0		1	0		0	0	0	0	0		0	0		0
Clathrodrillia_dautzenbergi	0	0	0	0	0		0	0		0	0	0	1	0		1	0		0
Clathrodrillia_gibbosa	0	0	0	0	0		0	0		0	0	0	1	0		1	0		0
Clathrodrillia_tryonii	1	0	0	0	0		0	0		0	0	0	1	0		0	0		1
Clatrosansonia_chefyae	1	0	0	0	0		0	0		0	0	0	0	0		0	0		0
Clatrosansonia_cubensis	1	0	0	0	0		0	0		0	0	0	0	0		0	0		0
Clatrosansonia_scalaris	1	0	0	0	0		0	0		0	0	0	0	0		0	0		0
Clavus_cadenasi	1	0	0	0	0		0	0		0	0	0	0	0		0	0		0
Cleotrivia_antillarum	1	1	0	1	0		1	0		0	1	0	1	0		0	0		1
Cleotrivia_candidula	1	0	0	0	0		0	0		0	0	0	0	0		0	0		0
Cleotrivia_leucosphaera	0	1	0	0	0		0	0		0	1	0	0	0		0	0		1
Cleotrivia_pygmaea	0	0	0	0	0		0	0		0	0	0	0	0		0	0		1
Clio_cuspidata	1	0	0	0	0		0	0		0	0	0	0	0		0	0		1
Clio_pyramidata	1	0	0	0	0		1	0		0	0	0	0	0		0	1		0
Coccocrater_pocillum	0	0	0	0	0		0	0		0	0	0	0	0		0	0		1
Coccocrater_portoricensis	1	1	0	0	0		0	0		0	0	1	1	0		0	0		0
Coccopigya_mikkelsenae	0	0	0	0	0		0	0		0	0	0	0	0		0	0		1
Cocculina_emsoni	0	0	0	0	0		0	0		0	0	0	1	0		0	0		0
Cocculina_fenestrata	0	0	0	0	0		0	0		0	0	0	1	0		0	0		0
Cocculina_leptaea	1	0	0	0	0		0	0		0	0	0	0	0		0	0		0
Cocculina_messingi	0	0	0	0	0		0	0		0	0	0	1	0		0	0		0
Cocculina_rathbuni	1	0	0	0	0		0	0		0	0	0	1	0		0	0		1
Cochlespira_elegans	1	0	0	1	0		0	0		0	0	0	1	0		0	0		0
Cochlespira_radiata	1	1	0	1	0		0	0		0	0	0	1	0		0	0		1
Cochliolepis_adamsii	0	0	0	0	0		0	0		0	0	0	0	0		0	0		1
Cochliolepis_holmesi	0	0	0	0	0		1	0		0	0	0	0	0		0	0		0
Cochliolepis_parasitica	1	1	0	0	1		1	1		0	0	0	1	0		0	1		0
Cochliolepis_striata	0	0	0	0	0		0	0		0	0	1	0	0		0	0		0
Coenaculum_weerdtae	0	0	0	0	0		0	1		0	0	0	0	0		0	0		0
Colubraria_antillana	1	0	0	0	0		0	0		0	1	0	0	0		0	0		0
Colubraria_testacea	1	1	0	1	1		0	1		0	0	1	1	0		0	0		1
Columbella_dysoni	0	0	0	0	0		0	1		0	0	0	0	0		0	0		0
Columbella_mercatoria	1	1	0	1	1		1	1		0	1	1	1	1		1	1		1
Columbella_rusticoides	1	0	0	0	0		1	1		0	0	0	0	0		0	0		0
Columbellopsis_fusiformis	0	0	0	1	0		0	0		0	0	0	0	0		0	0		1
Columbellopsis_nycteis	1	1	0	1	1		1	1		0	1	0	1	0		1	0		0
Compsodrillia_acestra	1	0	0	0	0		0	0		0	0	1	0	0		0	0		0
Compsodrillia_canna	0	1	0	0	0		0	0		0	0	0	0	0		0	0		1
Compsodrillia_disticha	0	1	0	0	0		0	0		0	0	0	0	0		0	0		0
Compsodrillia_eucosmia	0	0	0	0	0		0	0		0	0	0	0	0		0	0		1
Compsodrillia_haliostrephis	1	0	0	0	0		0	0		0	0	0	0	0		0	0		0
Compsodrillia_nana	0	1	0	0	0		0	0		0	0	0	0	0		0	0		0
Compsodrillia_petersoni	0	1	0	0	0		0	0		0	0	0	0	0		0	0		0
Compsodrillia_polytorta	1	0	0	0	0		0	0		0	0	0	0	0		0	0		0
Compsodrillia_tristicha	0	0	0	0	0		0	0		0	0	0	1	0		0	0		0
Conella_ovulata	1	1	0	1	1		1	1		0	1	1	0	0		0	0		1
Conella_ovuloides	1	0	0	0	0		0	1		0	1	1	0	0		0	0		1
Conomitra_caribbeana	0	0	0	0	0		0	0		0	0	0	0	0		1	0		0
Conomitra_leonardhilli	0	0	0	0	0		0	0		0	0	0	1	0		1	0		0
Conomitra_lindae	0	0	0	0	0		0	1		0	0	0	1	0		0	0		0
Conus_acutimarginatus	0	0	0	0	0		0	0		0	0	0	0	0		1	0		0
Conus_amphiurgus	0	1	0	1	0		0	0		0	0	0	1	0		0	0		0
Conus_anabathrum	0	0	0	0	0		1	0		0	0	0	0	0		0	0		0
Conus_arangoi	1	0	0	0	0		0	0		0	0	0	0	0		0	0		0
Conus_archetypus	0	0	0	0	0		0	0		0	0	0	1	0		1	0		1
Conus_armiger	0	0	0	0	0		1	0		0	0	0	1	0		0	0		1
Conus_attenuatus	1	0	0	0	0		0	0		0	0	0	0	0		0	0		1
Conus_aureopunctatus	0	0	0	0	0		0	0		0	0	0	0	0		1	0		0
Conus_bayeri	0	0	0	0	0		0	0		0	0	0	1	0		0	0		0
Conus_baylei	0	0	0	0	0		0	0		0	0	0	1	0		1	0		0
Conus_bessei	0	0	0	0	0		0	1		0	0	0	0	0		0	0		0
Conus_brunneobandatus	0	0	0	0	0		0	0		0	0	0	1	0		0	0		1
Conus_brunneofilaris	0	0	0	0	0		0	0		0	0	1	0	0		0	0		0
Conus_cancellatus	0	0	0	0	0		0	0		0	0	0	1	0		1	0		0
Conus_cardinalis	1	0	1	1	0		0	0		0	1	1	1	0		0	0		1
Conus_caribbaeus	0	0	0	0	0		0	0		0	0	0	0	0		0	0		1
Conus_cedonulli	0	0	0	0	0		0	0		0	0	0	0	0		0	0		1
Conus_centurio	0	1	1	1	0		0	0		0	0	0	1	0		1	1		1
Conus_ceruttii	0	0	0	0	0		0	1		0	0	0	0	1		0	0		0
Conus_cingulatus	0	0	0	0	0		0	0		0	0	1	1	0		1	0		0
Conus_commodus	0	0	0	0	0		0	1		0	0	0	0	0		0	0		0
Conus_cuna	0	0	0	0	0		0	0		0	0	1	0	0		0	0		0
Conus_daucus	1	1	1	1	1		0	0		0	1	1	1	1		1	0		1
Conus_deynzerorum	0	0	0	0	0		1	0		0	0	0	0	0		0	0		0
Conus_duffyi	0	0	0	0	0		0	0		0	0	0	0	0		0	1		0
Conus_explorator	0	0	0	1	0		0	0		0	0	0	0	0		0	0		0
Conus_ermineus	1	1	1	1	1		1	1		0	1	0	1	0		1	1		1
Conus_eversoni	0	0	0	0	0		0	1		0	0	0	0	0		0	0		0
Conus_finkli	0	0	0	0	0		0	0		0	0	0	1	0		1	0		0
Conus_flammeacolor	0	0	0	0	0		0	1		0	0	1	0	1		0	0		0
Conus_flavescens	1	0	0	0	0		0	1		0	0	0	0	0		1	0		0
Conus_garciai	0	0	0	0	0		0	1		0	0	0	0	0		0	0		0
Conus_glenni	0	0	0	0	0		0	0		0	0	1	0	0		0	0		0
Conus_granulatus	1	1	1	1	1		1	1		0	1	1	1	0		0	1		1
Conus_harlandi	0	0	0	0	0		0	1		0	0	0	0	0		0	0		0
Conus_havanensis	1	0	0	1	0		0	0		0	0	0	0	0		0	0		0
Conus_honkeri	0	0	0	0	0		0	0		0	0	0	0	0		1	0		0
Conus_ignotus	0	0	0	0	0		0	0		0	0	0	0	0		0	0		0
Conus_jaspideus	1	1	0	0	1		0	1		0	1	1	1	1		0	0		1
Conus_julieandreae	0	0	0	0	0		0	1		0	0	0	0	0		0	0		0
Conus_kalafuti	0	0	0	0	0		0	1		0	0	0	0	0		0	0		0
Conus_kevani	0	0	0	0	0		0	0		0	0	0	0	0		1	0		0
Conus_kulkulcan	1	0	0	0	0		0	1		0	0	1	0	0		0	0		0
Conus_magellanicus	0	0	0	0	0		1	0		0	0	1	0	0		0	0		0
Conus_magnottei	0	0	0	0	0		0	1		0	0	0	0	0		0	0		0
Conus_mappa_trinitarius	0	0	0	0	0		0	0		0	0	0	0	0		1	0		0
Conus_mappa_granarius	0	0	0	0	0		0	0		0	0	1	1	0		1	1		0
Conus_mappa_mappa	0	0	0	0	0		0	0		0	0	0	0	0		1	0		1
Conus_mazei	0	0	0	1	0		0	0		0	0	0	1	0		0	0		1
Conus_mindanus	1	1	0	0	0		0	1		0	1	1	1	1		0	0		1
Conus_mus	1	1	0	1	1		1	1		0	1	1	1	1		1	1		1
Conus_nodiferus	0	1	1	0	0		0	0		0	0	0	0	0		0	0		1
Conus_optabilis	0	0	0	0	0		0	0		0	0	0	0	0		1	0		0
Conus_parascalaris	0	0	0	0	0		0	0		0	0	0	0	0		1	0		0
Conus_paschalli	0	0	0	0	0		0	0		0	0	0	0	0		0	0		0
Conus_patae	1	0	0	0	0		0	1		0	0	0	0	0		0	0		0
Conus_paulae	0	0	0	0	0		0	0		0	0	0	0	0		1	0		0
Conus_penchaszadehi	0	0	0	0	0		0	0		0	0	0	1	0		1	0		0
Conus_philippii	0	0	0	0	0		0	0		0	0	1	0	0		0	0		0
Conus_portobeloensis	0	0	0	0	0		0	0		0	0	1	0	0		0	0		0
Conus_pseudaurantius	0	0	0	0	0		0	0		0	0	0	0	0		0	0		1
Conus_puncticulatus	0	0	0	0	0		0	0		0	1	1	1	0		1	0		1
Conus_pusio	0	1	1	0	0		0	0		0	0	0	0	0		0	0		1
Conus_rachelae	0	0	0	0	0		0	0		0	0	0	0	0		1	0		0
Conus_regius	1	1	0	1	1		1	1		0	1	1	1	1		0	1		1
Conus_ritae	0	0	0	0	0		0	1		0	0	0	0	0		0	0		0
Conus_rosalindensis	0	0	0	0	0		0	0		0	0	0	0	1		0	0		0
Conus_sanderi	0	0	0	0	0		0	0		0	0	0	0	0		1	0		0
Conus_sennottorum	0	0	0	0	0		0	0		0	0	1	1	0		1	0		0
Conus_spurius	0	1	0	1	1		1	1		0	1	1	1	1		1	1		1
Conus_stearnsii	0	0	0	0	0		1	0		0	0	0	0	0		0	0		0
Conus_stimpsoni	0	0	0	0	1		0	0		0	0	0	0	0		1	0		0
Conus_sunderlandi	0	0	0	0	0		0	1		0	0	0	0	0		0	0		0
Conus_villepinii	0	0	0	0	0		1	0		0	0	0	1	0		1	0		1
Copulabyssia_colombia	0	0	0	0	0		0	0		0	0	0	1	0		0	0		0
Coralliophila_abbreviata	1	0	0	0	0		0	0		0	0	0	1	1		0	0		0
Coralliophila_aberrans	1	1	0	1	1		1	1		0	0	1	1	0		0	1		1
Coralliophila_caribaea	1	1	0	1	1		1	1		0	1	1	1	1		1	1		1
Coralliophila_galea	0	1	0	1	1		1	1		0	1	1	1	0		0	1		1
Coralliophila_lactuta	1	0	0	0	0		0	0		0	0	0	0	0		0	0		0
Coralliophila_scalariformis	0	1	0	1	0		0	0		0	0	0	1	0		0	0		1
Coralliophila_squamosa	0	0	0	0	0		1	0		0	0	0	1	0		0	0		0
Cordieria_rouaultii	0	1	0	0	0		0	0		0	0	0	0	0		0	0		0
Cornisepta_acuminata	0	1	0	0	0		0	0		0	0	0	1	0		0	0		0
Cosmioconcha_calliglypta	0	1	0	0	0		0	0		0	0	1	0	0		1	0		0
Cosmioconcha_dedonderi	0	0	0	0	0		0	0		0	0	1	1	0		0	0		0
Cosmioconcha_nitens	1	1	0	1	0		1	1		0	1	1	1	0		1	0		0
Cosmioconcha_rikae	0	0	0	0	0		0	0		0	0	1	1	0		0	0		0
Cosmotriphora_arnoldoi	1	1	0	0	0		0	0		0	0	0	0	0		0	0		0
Cosmotriphora_melanura	1	1	0	1	0		1	1		0	1	0	1	0		0	1		1
Cosmotriphora_ornata	0	1	0	0	0		1	0		0	1	1	1	0		0	0		1
Costaclis_cubana	1	0	0	0	0		0	0		0	0	0	0	0		0	0		0
Costaclis_egregia	0	0	0	0	0		0	0		0	0	0	0	0		0	0		1
Costaclis_hyalina	0	0	0	0	0		0	0		0	0	0	0	0		0	0		1
Costasiella_nanatoi	0	1	0	0	1		0	0		0	0	0	0	0		0	0		0
Costasiella_ocellifera	0	1	0	1	1		0	0		0	1	0	0	0		0	0		0
Costoanachis_antillarum	0	0	0	0	0		0	0		0	0	0	0	0		0	0		1
Costoanachis_avara	0	0	0	0	0		1	0		0	0	0	0	0		0	0		0
Costoanachis_cascabulloi	0	0	0	0	0		0	0		0	1	0	0	0		0	0		0
Costoanachis_catenata	1	1	1	0	1		0	0		0	1	1	0	0		0	0		0
Costoanachis_hotessieriana	0	0	0	0	1		0	0		0	0	0	1	0		1	0		1
Costoanachis_nisitella	0	1	0	0	0		0	0		0	0	0	0	0		0	0		0
Costoanachis_semiplicata	0	0	0	0	0		1	0		0	0	0	0	0		0	0		0
Costoanachis_sertulariarum	0	0	0	0	0		0	0		0	0	0	1	0		1	0		0
Costoanachis_sparsa	1	1	0	0	0		1	1		0	1	0	1	0		1	0		1
Costoanachis_translirata	0	0	0	0	0		1	0		0	0	0	1	0		0	0		0
Cotonopsis_lafresnayi	1	0	0	0	0		0	0		0	0	0	0	0		0	0		1
Cranopsis_antillana	0	0	0	0	0		0	0		0	0	0	0	0		0	0		1
Cranopsis_asturiana	0	0	0	0	0		0	0		0	0	0	0	0		0	0		1
Cranopsis_granulata	0	0	0	0	0		0	0		0	0	0	1	0		0	0		1
Crassispira_adamsi	0	0	0	1	1		0	0		0	1	1	0	0		0	0		1
Crassispira_affinis	0	0	0	0	0		0	0		0	0	0	0	0		0	0		1
Crassispira_apicata	0	1	0	0	0		0	0		0	0	0	1	0		0	1		1
Crassispira_bandata	1	0	0	0	0		0	0		0	0	0	0	0		0	0		1
Crassispira_cubana	1	0	0	0	0		1	0		0	0	0	0	0		0	0		1
Crassispira_flavocincta	0	0	0	1	0		0	0		0	0	1	0	0		0	0		0
Crassispira_fuscescens	1	1	0	1	1		1	0		0	1	1	1	1		1	0		0
Crassispira_fuscocincta	0	0	0	1	0		0	0		0	0	0	0	0		0	0		0
Crassispira_guildingii	0	0	0	0	0		0	0		0	0	0	0	0		0	0		1
Crassispira_luctuosa	0	1	0	0	0		0	0		0	0	0	0	0		0	0		1
Crassispira_melonesiana	1	0	0	0	0		0	0		0	0	0	0	0		0	0		0
Crassispira_mennoi	0	0	0	0	0		0	0		0	0	0	0	0		0	1		0
Crassispira_monilis	1	0	0	0	0		0	0		0	0	0	0	0		0	0		0
Crassispira_nigrescens	0	1	0	1	1		1	0		0	0	1	0	0		0	1		1
Crassispira_pellisphocae	0	1	0	0	0		0	1		0	0	0	0	0		1	1		1
Crassispira_premorra	1	0	0	0	0		0	0		0	0	0	0	0		0	0		0
Crassispira_semigranosa	0	0	0	0	0		0	0		0	0	0	0	0		0	0		1
Crassispira_vexillum	0	0	0	0	0		0	0		0	0	0	0	0		0	0		1
Crassispira_zebroides	0	0	0	0	1		0	0		0	0	0	0	0		0	0		0
Cratena_piutaensis	0	0	0	0	0		0	0		0	1	0	0	0		0	0		0
Creedonia_succinea	0	0	0	1	0		1	1		0	0	0	0	0		0	0		0
Crepidula_aculeata	1	0	0	0	0		0	0		0	0	0	0	0		0	0		0
Crepidula_aeola	0	0	0	0	0		0	0		0	0	0	1	0		0	0		0
Crepidula_aplysioides	0	0	0	0	0		0	0		0	0	0	0	0		1	0		1
Crepidula_badisparsa	0	0	0	0	0		0	0		0	0	1	0	0		0	0		0
Crepidula_convexa	1	0	0	0	0		1	0		0	1	1	0	0		0	0		0
Crepidula_cymbaeformis	0	0	0	0	0		0	0		0	0	0	0	0		1	0		0
Crepidula_maculosa	0	0	0	0	0		1	1		0	0	0	0	0		0	0		0
Crepidula_navicula	0	0	0	0	0		0	0		0	0	0	0	0		1	0		1
Crepidula_plana	1	1	0	1	0		1	1		0	1	1	1	0		1	0		1
Crepidula_protea	0	1	0	0	0		0	0		0	0	0	0	0		0	0		0
Crepidula_riisei	0	1	0	0	0		0	0		0	0	0	0	0		0	0		0
Crepidula_ustulatulina	0	0	0	0	0		1	0		0	0	0	0	0		0	0		0
Creseis_acicula	1	1	0	0	0		1	0		0	1	0	1	0		1	1		1
Creseis_virgula	1	0	0	0	0		1	0		0	0	0	0	0		1	1		1
Crucibulum_auricula	1	1	0	1	0		1	0		0	0	1	1	0		1	1		1
Crucibulum_planum	0	0	0	0	0		1	0		0	0	0	1	0		0	0		0
Crucibulum_springvaleense	0	0	0	0	0		0	0		0	0	0	0	0		1	0		0
Crucibulum_striatum	0	0	0	0	0		0	1		0	0	0	1	0		1	0		0
Crucibulum_waltonense	0	0	0	0	0		0	0		0	0	0	1	0		1	0		0
Cryoturris_adamsii	0	0	0	1	0		0	0		0	0	0	0	0		0	0		0
Cryoturris_albida	0	0	0	1	0		0	0		0	0	1	0	0		0	0		0
Cryoturris_cerinella	0	0	0	0	0		1	0		0	0	0	0	0		0	0		0
Cryoturris_citronella	1	0	0	0	0		0	0		0	0	0	0	0		0	0		0
Cryoturris_edithae	0	0	0	0	0		0	0		0	0	0	0	0		0	0		1
Cryoturris_fargoi	0	0	0	0	0		0	0		0	0	0	1	0		0	0		0
Cryoturris_lavalleana	0	1	0	1	0		0	0		0	0	0	1	0		0	0		0
Cryoturris_quadrilineata	1	1	0	1	0		1	0		0	1	1	1	0		0	1		1
Cuthona_genovae	0	0	0	0	0		0	0		0	1	0	0	0		0	0		0
Cuthona_iris	0	0	0	0	0		0	0		0	1	0	0	0		0	0		0
Cuthona_perca	0	0	0	1	0		0	0		0	0	0	1	0		0	0		0
Cuthona_rubra	0	0	0	1	0		0	0		0	0	0	0	0		0	0		0
Cuthona_tina	0	0	0	1	0		0	0		0	1	0	0	0		0	0		1
Cuvierina_columnella	1	1	0	0	0		0	0		0	0	0	0	0		0	0		1
Cyclostrema_amabilis	1	1	0	0	0		0	0		0	0	0	0	0		0	0		0
Cyclostrema_cancellatum	1	1	0	1	1		1	1		0	1	1	0	0		0	1		1
Cyclostrema_tortuganum	1	0	0	0	0		0	0		0	1	0	1	0		1	1		1
Cyclostremiscus_beauii	1	1	0	1	0		1	0		0	1	1	1	0		0	0		1
Cyclostremiscus_caraboboensis	0	0	0	0	0		0	0		0	0	0	1	0		1	0		0
Cyclostremiscus_cubanus	1	0	0	0	0		0	0		0	0	1	0	0		0	1		1
Cyclostremiscus_jeannae	1	0	0	0	0		0	0		0	1	1	1	0		0	0		0
Cyclostremiscus_pentagonus	1	1	0	0	0		1	1		0	1	0	1	0		1	0		0
Cyclostremiscus_schrammii	0	0	0	0	0		0	1		0	1	1	1	0		0	0		1
Cyerce_antillensis	0	1	0	1	1		0	0		0	0	0	0	0		0	0		1
Cyerce_cristallina	1	0	0	1	0		0	0		0	0	0	0	0		0	0		0
Cyerce_edmundsi	0	0	0	1	0		0	0		0	0	0	0	0		0	0		0
Cyerce_habanensis	1	0	0	0	0		0	0		0	1	0	0	0		0	0		0
Cylichna_auberi	1	1	0	0	0		1	0		0	0	0	0	0		0	0		0
Cylichna_krebsii	1	1	0	0	0		0	0		0	0	1	1	0		1	0		1
Cylindriscala_andrewsii	1	0	0	0	0		0	0		0	0	0	0	0		0	0		0
Cylindrobulla_beauii	1	1	0	1	0		1	1		0	0	0	1	0		0	1		1
Cylindrobulla_gigas	0	1	0	0	0		1	0		0	0	0	0	0		0	0		1
Cymakra_dubia	0	0	0	0	0		0	0		0	0	1	0	0		0	0		0
Cymatium_aquatile	1	1	0	1	0		1	1		0	1	1	1	0		1	1		1
Cymatium_cingulatum	0	1	1	0	0		1	0		0	0	0	0	0		1	0		1
Cymatium_comptum	1	1	0	1	0		0	0		0	0	1	0	0		0	0		1
Cymatium_cynocephalum	1	1	1	1	1		1	0		0	1	1	1	0		1	0		1
Cymatium_femorale	1	1	0	1	1		1	0		0	0	0	1	0		0	1		1
Cymatium_krebsii	0	1	0	1	1		1	0		0	0	0	1	0		1	0		1
Cymatium_labiosum	1	1	0	1	1		1	1		0	1	1	1	0		1	1		1
Cymatium_martinianum	1	0	0	0	1		0	0		0	1	1	0	0		0	0		1
Cymatium_muricinum	1	1	1	1	1		1	1		0	0	1	0	0		1	1		1
Cymatium_nicobaricum	1	1	1	1	1		1	1		0	1	1	1	0		0	1		1
Cymatium_occidentale	1	0	0	1	0		1	0		0	1	0	0	0		0	0		1
Cymatium_parthenopeum	1	1	0	0	0		1	0		0	0	1	1	0		1	1		1
Cymatium_raderi	0	0	0	1	0		0	1		0	0	0	0	0		1	0		0
Cymatium_rehderi	1	0	1	0	0		0	1		0	0	0	0	0		0	0		1
Cymatium_trigonum	0	0	0	0	0		0	0		0	0	0	0	0		1	0		1
Cymatium_vespaceum	0	0	0	0	1		0	1		0	1	0	1	0		0	0		1
Cymbovula_acicularis	1	1	0	1	1		0	0		0	0	1	1	1		0	1		1
Cymbulia_peronii	0	0	0	0	0		1	0		0	1	0	0	0		0	0		0
Cyphoma_allenae	1	0	0	0	0		0	0		0	0	0	0	0		0	0		0
Cyphoma_bartschi	0	1	0	0	0		0	0		0	0	0	0	0		0	0		0
Cyphoma_gibbosum	1	1	0	1	1		1	1		0	1	1	1	1		1	1		1
Cyphoma_macumba	0	1	0	0	0		0	0		0	0	0	0	0		0	0		0
Cyphoma_mcgintyi	1	1	0	0	1		0	0		0	0	0	0	1		0	0		1
Cyphoma_sedlaki	0	1	0	0	0		0	0		0	0	0	0	0		0	0		0
Cyphoma_signatum	1	1	0	1	1		1	1		0	1	0	1	1		0	0		1
Cypraecassis_testiculus	1	1	0	1	1		1	1		0	1	1	1	1		0	1		1
Cystiscus_jansseni	1	0	0	0	0		0	1		0	0	0	1	0		1	1		0
Dalium_solidum	0	0	0	0	0		0	0		0	0	1	1	0		0	1		1
Daphnella_delecta	1	0	0	0	0		0	0		0	0	0	0	0		0	0		0
Daphnella_eugrammata	1	0	0	0	0		0	0		0	0	0	0	0		0	0		0
Daphnella_hayesi	1	0	0	0	0		0	0		0	0	0	0	0		0	0		1
Daphnella_leucophlegma	1	0	0	0	0		0	0		0	0	0	0	0		0	0		0
Daphnella_lymneiformis	1	1	0	1	1		1	1		0	1	1	1	0		0	1		1
Daphnella_lyonsi	1	0	0	0	0		0	0		0	0	0	0	0		0	0		0
Daphnella_margaretae	0	0	0	0	0		0	0		0	0	0	1	0		0	0		0
Daphnella_reticulosa	1	0	0	0	0		0	0		0	0	0	0	0		0	0		0
Daphnella_stegeri	1	0	0	0	0		0	0		0	0	0	0	0		0	0		0
Darbya_lira	0	1	0	0	0		0	0		0	0	0	0	0		0	0		0
Decipifus_kristenseni	0	0	0	0	0		0	1		0	0	0	0	0		0	1		0
Decipifus_sixaolus	1	0	0	1	0		1	0		0	0	1	1	0		0	0		1
Dendopoma_annulatus	1	0	0	0	0		0	0		0	0	0	0	0		0	0		0
Dendrodoris_krebsii	1	0	0	1	1		0	0		0	1	1	1	0		0	1		1
Dendrodoris_magagnai	0	0	0	0	0		0	0		0	1	0	0	0		0	0		0
Dendropoma_corrodens	1	1	0	1	1		1	1		0	0	1	1	1		0	1		1
Dendropoma_irregulare	1	1	0	1	1		1	1		0	1	0	0	0		1	0		1
Dentimargo_argonauta	0	0	0	0	0		0	0		0	1	0	0	0		0	0		0
Dentimargo_aureocinctus	1	0	0	0	0		1	0		0	0	1	1	0		1	0		0
Dentimargo_claroi	1	0	0	0	0		0	0		0	0	0	0	0		0	0		0
Dentimargo_cruzmoralai	0	0	0	0	0		0	0		0	1	0	0	0		0	0		0
Dentimargo_eburneolus	1	1	0	0	0		1	0		0	1	0	1	0		1	0		0
Dentimargo_hennequini	0	0	0	0	0		1	0		0	0	0	0	0		0	0		0
Dentimargo_kevini	0	0	0	0	0		1	0		0	0	0	0	0		0	0		0
Dentimargo_macnairi	0	0	0	0	0		0	0		0	0	1	0	0		0	0		0
Dentimargo_reductus	0	0	0	0	0		0	1		0	0	0	1	0		0	0		0
Dentimargo_sulcatus	0	1	0	0	0		0	0		0	0	0	1	0		1	1		1
Dentimargo_zaidettae	0	0	0	0	0		0	0		0	1	0	0	0		0	0		0
Dentistyla_asperrima	1	0	0	0	0		1	1		0	0	0	0	0		0	0		1
Dentistyla_sericifilum	0	0	0	0	0		0	0		0	0	0	0	0		0	0		1
Depressiscala_nautlae	1	1	0	0	0		0	0		0	1	1	1	0		0	0		1
Depressiscala_nitidella	1	0	0	0	0		0	0		0	0	0	0	0		0	0		1
Dermomurex_alabastrum	0	0	0	0	0		0	1		0	1	1	1	0		0	0		1
Dermomurex_antecessor	0	0	0	0	0		0	0		0	0	1	0	0		0	0		0
Dermomurex_elizabethae	0	0	0	0	0		0	1		0	0	1	0	0		0	0		1
Dermomurex_kaicherae	0	0	0	0	0		0	0		0	0	1	1	0		0	0		1
Dermomurex_oxum	0	0	0	0	0		0	0		0	0	1	0	0		0	0		0
Dermomurex_olssoni	0	0	0	0	0		0	1		0	1	1	1	0		0	0		0
Dermomurex_pauperculus	1	1	0	1	1		1	1		0	1	1	1	1		1	1		1
Dermomurex_sarasuae	1	0	0	0	0		0	0		0	0	0	0	0		0	0		0
Detracia_bullaoides	1	0	1	1	0		1	1		0	0	0	1	0		0	1		1
Detracia_clarki	1	0	0	0	0		0	0		0	0	0	0	0		0	0		0
Diacavolinia_longirostris	0	1	0	0	0		1	0		0	1	0	0	0		0	0		1
Diacria_danae	0	0	0	0	0		1	0		0	1	0	0	0		0	0		1
Diacria_quadridentata	1	0	0	0	0		0	0		0	0	0	0	0		0	0		0
Diacria_trispinosa	1	1	0	0	0		0	0		0	1	0	1	0		1	0		1
Diaphana_caribaea	1	0	0	0	0		0	0		0	0	0	0	0		0	0		0
Dibaphimitra_florida	0	0	0	0	1		1	1		0	0	0	0	1		0	0		0
Dillwynella_modesta	0	0	0	0	0		0	0		0	0	0	0	0		0	0		1
Diodora_aguayoi	1	0	0	0	0		0	0		0	0	0	1	0		0	0		0
Diodora_arcuata	1	1	0	1	0		0	0		0	1	1	0	0		1	1		1
Diodora_cayenensis	1	1	0	0	1		1	1		0	1	1	1	1		1	1		1
Diodora_dysoni	1	1	0	1	1		1	1		0	0	1	1	1		0	1		1
Diodora_fargoi	0	0	0	0	0		0	0		0	0	1	0	0		0	0		0
Diodora_fluviana	1	0	0	0	0		0	0		0	0	0	0	0		0	0		1
Diodora_fragilis	1	0	0	0	0		0	0		0	0	0	0	0		0	0		0
Diodora_jaumei	1	0	0	0	1		1	1		0	1	0	1	0		0	0		1
Diodora_listeri	1	1	0	1	1		1	1		0	1	1	1	1		1	1		1
Diodora_meta	1	0	0	0	0		1	1		0	0	0	1	0		0	0		0
Diodora_minuta	1	1	0	1	1		1	1		0	1	0	1	1		1	1		1
Diodora_sarasuae	1	0	0	0	0		0	0		0	0	0	0	0		0	0		0
Diodora_sayi	1	1	0	0	0		0	1		0	0	1	1	1		0	0		0
Diodora_tanneri	1	0	0	0	0		1	0		0	0	0	1	0		0	0		0
Diodora_variegata	0	1	1	1	0		1	1		0	0	1	0	0		0	0		1
Diodora_viridula	1	1	0	1	0		0	1		0	0	1	1	1		1	0		1
Diodora_wetmorei	1	1	0	0	0		0	0		0	0	0	0	0		0	0		1
Discodoris_evelinae	0	1	0	0	1		0	0		0	1	1	1	0		0	0		0
Discodoris_mortenseni	0	1	0	0	1		0	0		0	0	1	0	0		0	0		1
Discodoris_notha	0	0	0	0	0		0	0		0	0	0	0	0		0	0		1
Discodoris_phoca	0	0	0	0	0		0	0		0	1	0	0	0		0	0		0
Discopsis_omalos	0	0	0	0	0		0	0		0	0	0	0	0		0	0		1
Discotectonica_discus	0	0	0	0	0		0	0		0	0	0	1	0		0	0		1
Distorsio_clathrata	1	1	1	1	0		0	1		0	0	1	1	0		1	0		1
Distorsio_constricta	1	1	0	0	0		0	0		0	0	1	1	0		1	0		1
Distorsio_perdistorta	0	0	0	0	0		0	0		0	0	0	0	0		0	0		1
Dolabrifera_dolabrifera	1	1	0	0	1		0	0		0	1	0	1	0		0	1		1
Dolicholatirus_pauli	0	0	0	0	0		0	0		0	0	0	1	0		0	0		0
Dondice_occidentalis	0	0	0	1	0		0	0		0	1	0	1	1		1	0		1
Dondice_parguerensis	0	1	0	0	0		0	0		0	0	0	0	0		0	0		0
Doriopsilla_areolata_nigrolineata	0	0	0	0	0		0	0		0	0	1	0	0		0	0		0
Doriopsilla_pharpa	1	0	0	0	0		0	0		0	0	0	0	0		0	0		0
Doris_fretterae	0	0	0	1	0		0	0		0	0	0	0	0		0	0		0
Doris_ilo	0	0	0	0	0		0	0		0	0	0	0	0		0	0		1
Doris_verrucosa	0	0	0	0	0		0	0		0	1	0	0	0		0	0		0
Doto_awapa	0	0	0	0	0		0	0		0	1	0	0	0		0	0		0
Doto_cabecar	1	0	0	0	0		0	0		0	1	0	0	0		0	0		0
Doto_chica	1	1	0	0	0		1	0		0	1	0	0	0		0	0		0
Doto_curere	0	0	0	0	0		0	0		0	1	0	0	0		0	0		0
Doto_duao	0	0	0	0	0		0	0		0	1	0	0	0		0	0		0
Doto_escatllari	0	0	0	0	0		0	0		0	1	0	0	0		0	0		0
Doto_iugula	0	0	0	0	0		0	0		0	1	0	0	0		0	0		0
Doto_kekoldi	0	0	0	0	0		0	0		0	1	0	0	0		0	0		0
Doto_pita	1	0	0	0	0		0	0		0	1	0	0	0		0	0		1
Doto_proranao	0	0	0	0	0		0	0		0	1	0	0	0		0	0		0
Doto_pygmaea	1	0	0	0	0		0	0		0	0	0	0	0		0	0		0
Doto_sabuli	0	0	0	0	0		1	0		0	0	0	0	0		0	0		0
Doto_uva	0	0	0	0	1		0	0		0	0	0	0	0		0	0		0
Doto_varaderoensis	1	0	0	0	0		0	0		0	0	0	0	0		0	0		0
Douglassia_enae	0	1	0	0	0		0	0		0	0	0	0	0		0	0		0
Drillia_coccinata	1	0	0	0	0		0	0		0	0	0	0	0		0	1		0
Drillia_cydia	1	1	0	1	1		1	1		0	0	0	1	0		0	0		1
Drillia_euphanes	1	0	0	0	0		0	0		0	0	0	0	0		0	0		0
Drillia_havannensis	1	0	0	0	0		0	0		0	0	0	0	0		0	0		0
Drillia_oleacina	1	0	0	0	0		0	0		0	0	0	0	0		0	0		1
Drillia_pharcida	1	0	0	0	0		0	0		0	0	0	0	0		0	0		0
Drilliola_comatotropis	1	0	0	0	0		0	0		0	0	0	1	0		0	0		0
Eatonina_caribaea	0	0	0	0	0		0	0		0	0	0	0	0		0	0		1
Eatonina_laurensi	1	0	0	0	0		1	0		0	0	1	0	0		0	0		0
Eburna_glabrata	0	0	0	0	0		0	0		0	0	0	1	0		1	0		0
Eburna_lienardii	0	0	0	0	0		0	0		0	0	0	1	0		1	0		0
Echinolittorina_angustior	1	1	1	1	1		1	1		0	1	0	1	1		1	1		1
Echinolittorina_antoni	1	0	1	1	1		1	1		0	0	0	0	1		0	0		1
Echinolittorina_dilatata	1	0	1	1	0		0	0		0	1	0	0	1		0	0		1
Echinolittorina_glaucocincta	1	0	0	0	0		0	0		0	0	0	0	0		0	0		0
Echinolittorina_interrupta	0	0	1	1	0		0	1		0	1	0	1	0		0	0		1
Echinolittorina_meleagris	1	1	0	1	1		1	1		0	1	1	1	1		1	0		1
Echinolittorina_mespillum	1	1	0	1	1		1	0		0	0	0	1	0		0	1		1
Echinolittorina_riisei	1	0	0	1	0		0	0		0	0	0	0	0		0	0		1
Echinolittorina_tuberculata	0	1	0	1	1		0	1		0	1	1	1	1		1	0		1
Echinolittorina_ziczac	1	1	1	1	1		1	1		0	1	1	1	1		1	0		1
Echinophoria_coronadoi	1	0	0	1	0		0	0		0	0	0	1	1		1	0		0
Egila_virginiae	0	0	0	0	0		0	0		0	0	0	1	0		0	0		0
Elachisina_floridana	1	1	0	0	0		1	0		0	0	1	0	0		0	0		0
Eldridgea_johnsoni	0	1	0	0	0		0	0		0	0	0	0	0		0	0		0
Elephantulum_cooperi	1	0	0	0	0		0	0		0	0	0	0	0		0	0		0
Elephantulum_insularum	1	1	0	0	0		0	0		0	0	0	0	0		0	0		1
Ellobium_dominicense	0	0	1	0	0		0	0		0	0	0	0	0		1	0		1
Ellobium_pellucens	1	0	0	0	0		0	0		0	0	0	0	0		0	0		0
Elysia_cornigera	0	0	0	0	1		0	0		0	0	0	0	0		0	0		0
Elysia_crispata	1	0	0	0	1		0	0		0	0	0	0	0		0	0		0
Elysia_eugeniae	0	0	0	0	0		0	0		0	1	0	0	0		0	0		0
Elysia_evelinae	0	0	0	0	0		0	0		0	1	0	0	0		0	0		0
Elysia_flava	1	1	0	1	0		0	0		0	1	0	0	0		0	0		0
Elysia_nisbeti	0	0	0	1	0		0	0		0	0	0	0	0		0	0		0
Elysia_ornata	1	0	0	1	0		0	0		0	1	0	1	0		0	0		1
Elysia_papillosa	1	0	0	0	1		0	0		0	1	0	0	0		0	0		0
Elysia_patina	0	0	0	0	0		0	0		0	1	0	0	0		0	0		0
Elysia_pratensis	1	0	0	0	0		1	0		0	0	0	0	0		0	0		0
Elysia_purchoni	0	0	0	1	0		0	0		0	1	0	0	0		0	0		0
Elysia_subornata	0	1	0	1	1		0	0		0	0	0	0	0		0	0		1
Elysia_timida	1	0	0	0	0		0	0		0	0	0	0	0		0	0		0
Elysia_tuca	1	1	0	1	1		0	0		0	1	0	0	0		0	0		0
Elysia_zuleicae	0	0	0	0	0		0	0		0	1	0	0	0		0	0		0
Emarginula_dentigera	0	0	0	0	0		0	0		0	0	0	0	0		1	1		0
Emarginula_phrixodes	1	1	1	1	0		0	1		0	1	1	1	0		0	1		1
Emarginula_pumila	1	1	1	1	1		1	1		0	0	1	1	0		0	1		1
Emarginula_sicula	1	0	0	0	0		0	0		0	0	0	0	0		0	0		1
Emarginula_tuberculosa	1	0	0	0	0		0	0		0	0	0	0	0		0	0		1
Enaeta_cylleneiformis	1	0	0	0	0		0	0		0	0	0	0	0		0	0		0
Enaeta_guildingii	0	0	0	0	0		0	0		0	0	0	0	0		0	0		1
Enaeta_reevei	1	0	0	0	0		0	1		0	0	1	0	0		0	0		0
Engina_turbinella	1	1	0	1	1		1	1		0	1	1	1	1		1	0		1
Engoniophos_unicinctus	0	1	0	1	0		0	0		0	0	0	1	1		1	1		1
Entemnotrochus_adansonianus	1	1	0	1	1		0	0		0	0	0	0	0		0	0		1
Eosipho_canetae	0	0	0	0	0		0	0		0	0	0	1	0		0	0		1
Episcynia_inornata	1	1	0	0	0		0	0		0	0	1	1	0		0	0		1
Epitonium_xenicima	0	0	0	0	0		0	0		0	0	0	1	0		0	0		0
Epitonium_albidum	1	1	1	1	1		1	1		0	1	1	1	0		1	0		1
Epitonium_angulatum	0	0	0	0	0		1	0		0	0	0	1	0		0	0		0
Epitonium_apiculatum	1	1	0	0	0		0	0		0	0	0	0	0		1	0		0
Epitonium_babylonium	1	0	0	0	0		0	0		0	0	0	1	0		0	0		0
Epitonium_candeanum	1	1	1	1	0		1	0		0	1	1	1	0		0	1		1
Epitonium_celesti	0	0	0	0	0		0	0		0	0	0	0	0		0	0		1
Epitonium_denticulatum	1	1	0	0	0		0	0		0	1	0	1	0		1	0		1
Epitonium_echinaticosta	1	1	1	1	1		1	1		0	1	1	1	1		0	1		1
Epitonium_eulitum	0	1	0	0	0		0	0		0	0	0	0	0		0	0		0
Epitonium_foliaceicosta	1	1	1	1	0		1	1		0	1	1	1	0		0	0		1
Epitonium_frielei	1	1	0	0	0		0	0		0	0	0	0	0		0	0		1
Epitonium_krebsii	1	1	0	1	1		1	1		0	1	1	1	0		1	0		1
Epitonium_lamellosum	1	1	1	1	1		1	1		0	1	1	1	1		1	1		1
Epitonium_multistriatum	1	0	0	0	0		1	0		0	0	0	0	0		0	0		0
Epitonium_novangliae	1	1	1	1	1		1	0		0	1	0	1	0		1	0		1
Epitonium_occidentale	1	1	1	1	1		1	0		0	1	1	0	0		1	1		1
Epitonium_permodestum	0	0	1	0	0		0	0		0	0	0	0	0		0	0		0
Epitonium_phymanthi	0	0	0	0	0		0	0		0	0	0	0	0		0	0		1
Epitonium_pourtalesi	1	0	0	0	0		0	0		0	0	0	0	0		0	0		0
Epitonium_rupicola	0	0	0	0	0		0	0		0	0	0	1	0		0	0		0
Epitonium_sericifila	0	0	0	0	0		0	1		0	0	0	1	0		0	0		0
Epitonium_tiburonense	1	1	1	0	0		0	0		0	0	0	0	0		0	0		0
Epitonium_tollini	1	0	0	0	0		1	0		0	0	0	0	0		0	0		0
Epitonium_turritellula	1	1	1	1	0		0	0		0	0	0	0	0		0	1		1
Epitonium_unifasciatum	1	1	1	1	0		1	1		0	1	1	1	0		0	0		1
Epitonium_venosum	1	0	0	1	0		0	0		0	0	1	0	0		1	0		1
Epitonium_worsfoldi	0	1	0	0	0		0	0		0	0	1	0	0		0	1		1
Eratoidea_hematita	0	1	0	0	0		0	0		0	0	0	1	0		1	1		0
Eratoidea_margarita	0	0	0	0	0		0	0		0	0	0	0	0		0	0		1
Ercolania_cricetus	0	0	0	0	0		0	0		0	0	0	0	0		1	0		1
Ercolania_funerea	0	1	0	0	0		0	0		0	0	0	0	0		0	0		0
Ercolania_fuscata	0	1	0	1	0		0	0		0	0	0	0	0		0	0		0
Ercolania_selva	0	0	0	0	0		0	0		0	1	0	0	0		0	0		0
Erosaria_acicularis	1	1	0	1	1		1	1		0	1	1	1	0		1	1		1
Eualetes_tulipa	0	0	0	0	0		0	0		0	0	0	0	0		1	0		0
Eubela_limacina	1	0	0	0	0		0	0		0	0	0	0	0		0	0		1
Eubranchus_conicla	0	0	0	1	0		0	0		0	1	0	0	0		0	0		0
Eubranchus_convenientis	0	0	0	0	0		0	0		0	1	0	0	0		0	0		0
Eubranchus_leopoldoi	0	0	0	0	0		0	0		0	1	0	0	0		0	0		0
Euchelus_guttarosea	1	1	1	1	0		1	1		0	0	0	1	0		1	0		1
Euchelus_hummelincki	1	0	0	0	0		0	0		0	0	0	0	0		0	0		1
Eucyclotoma_stegeri	0	1	0	0	0		0	0		0	0	0	1	0		0	0		1
Eudolium_bairdii	0	0	0	0	0		0	0		0	0	0	1	0		0	0		0
Eudolium_crosseanum	1	0	0	0	0		0	0		0	0	0	1	0		0	0		1
Eugabrielona_sulcifera	1	0	0	0	0		0	0		0	0	0	0	0		0	0		0
Eulima_auricincta	1	1	0	0	1		1	1		0	1	0	1	0		0	1		1
Eulima_bifasciata	1	1	0	0	0		1	0		0	1	1	1	0		1	0		1
Eulima_bilineata	1	0	0	0	0		0	0		0	0	0	0	0		0	0		0
Eulima_fulvocincta	0	1	1	1	0		0	0		0	0	1	0	0		0	0		1
Eulima_fusus	1	0	0	0	0		1	0		0	0	0	0	0		0	0		0
Eulima_hemphilli	1	0	0	0	0		0	0		0	0	0	0	0		0	0		0
Eulima_onychina	0	0	0	0	0		0	0		0	0	0	0	0		0	0		1
Eulima_patula	1	1	0	0	0		0	0		0	0	0	0	0		0	0		0
Eulimastoma_canaliculatum	0	1	0	1	0		1	0		0	0	0	1	0		0	1		0
Eulimastoma_didymum	0	0	0	0	1		0	1		0	0	0	1	0		0	1		0
Eulimastoma_engonium	0	0	0	0	0		0	0		0	0	0	1	0		0	0		0
Eulimastoma_surinamense	0	0	0	0	0		0	0		0	0	0	1	0		0	0		0
Eulimella_simplex	0	0	0	1	0		0	0		0	0	0	0	0		0	0		0
Eulimostraca_subcarinata	0	0	0	0	0		0	0		0	0	0	1	0		0	0		1
Eulithidium_adamsi	1	1	1	1	0		1	1		0	1	1	1	0		1	0		1
Eulithidium_affine	1	1	1	1	1		1	1		0	1	1	1	1		1	0		1
Eulithidium_bellum	1	1	1	1	1		1	1		0	1	1	1	1		1	1		1
Eulithidium_tessellatum	1	1	1	1	0		1	0		0	1	1	1	0		1	0		1
Eulithidium_thalassicola	1	1	1	1	1		1	1		0	0	1	1	0		0	0		1
Eupleura_sulcidentata	1	0	0	0	0		0	0		0	0	0	0	0		0	0		0
Euspira_radiata	0	0	0	0	0		0	0		0	0	0	0	0		0	0		1
Eustrombus_gigas	1	1	0	1	0		1	1		0	1	1	1	1		1	1		1
Eutriphora_bermudensis	1	0	0	0	0		0	0		0	0	0	0	0		0	0		1
Famelica_scipio	0	0	0	0	0		0	0		0	0	0	0	0		0	0		1
Fargoa_bushiana	0	0	0	0	0		0	0		0	0	0	1	0		0	0		1
Fasciolaria_hollisteri	0	0	0	0	0		0	0		0	0	0	0	0		1	0		0
Fasciolaria_hunteria	1	0	0	0	0		0	0		0	0	0	0	0		0	0		0
Fasciolaria_lilium	0	0	0	0	0		1	0		0	0	0	0	0		0	0		0
Fasciolaria_tephrina	0	0	0	0	0		0	1		0	0	0	0	1		0	0		0
Fasciolaria_tulipa	1	1	0	1	1		1	1		0	1	1	1	1		1	1		1
Fastigiella_carinata	1	0	0	0	0		0	0		0	0	0	0	0		0	0		0
Favartia_alveata	1	1	0	1	0		0	1		0	1	1	1	0		0	1		0
Favartia_cellulosa	1	1	0	1	0		1	1		0	1	0	1	0		1	0		0
Favartia_minirosea	0	1	0	1	0		0	0		0	0	0	0	0		0	0		1
Favartia_nucea	1	1	0	0	0		0	0		0	0	0	1	0		0	0		1
Favorinus_auritulus	0	1	0	1	0		0	0		0	0	0	0	0		0	0		1
Fedikovella_	0	0	0	0	0		0	0		0	0	0	1	0		0	0		1
Fedikovella_caymanensis	0	0	0	0	1		0	0		0	0	0	0	0		0	0		0
Fenimorea_augustae	0	0	0	1	0		0	0		0	0	0	0	0		0	0		0
Fenimorea_culexensis	0	1	0	0	0		0	0		0	0	0	0	0		0	0		1
Fenimorea_fucata	0	1	0	0	0		0	0		0	0	0	0	0		0	0		1
Fenimorea_halidorema	0	0	0	1	0		0	0		0	0	0	1	0		0	0		0
Fenimorea_janetae	0	1	0	1	0		0	1		0	0	0	0	0		0	0		0
Fenimorea_pagodula	1	0	0	0	0		0	0		0	0	0	0	0		0	0		1
Ficus_communis	0	0	0	0	0		1	0		0	0	0	1	0		1	0		0
Ficus_howelli	1	0	1	0	0		0	0		0	0	0	0	0		1	0		1
Ficus_lindae	0	0	0	0	0		0	0		0	0	0	1	0		1	0		0
Ficus_villai	0	0	0	0	0		0	0		0	0	0	0	0		0	0		0
Finella_adamsi	1	0	0	0	1		1	1		0	1	0	1	0		1	1		0
Finella_dubia	1	1	0	1	0		1	1		0	1	1	1	0		1	0		1
Finella_portoricana	0	1	0	0	0		0	0		0	0	0	0	0		0	0		0
Fissurella_angusta	1	1	1	1	1		1	1		0	1	1	1	1		0	1		1
Fissurella_barbadensis	1	1	0	1	1		1	1		0	1	1	1	1		1	1		1
Fissurella_barbouri	1	0	1	1	0		0	0		0	0	1	0	0		0	0		1
Fissurella_fascicularis	1	1	0	1	1		1	1		0	1	1	0	0		0	0		1
Fissurella_nimbosa	0	1	0	0	0		0	0		0	0	0	1	0		1	1		1
Fissurella_nodosa	1	1	0	1	1		1	1		0	1	1	1	0		1	1		1
Fissurella_punctata	0	0	0	0	0		0	0		0	0	0	0	0		0	0		1
Fissurella_rosea	1	1	0	1	0		1	1		0	1	1	1	0		1	0		1
Fissurella_subrostrata	0	0	0	0	0		0	0		0	0	0	0	0		0	0		1
Flabellina_engeli	1	1	0	0	0		0	0		0	1	0	1	0		0	0		0
Flabellina_marcusorum	0	0	0	0	0		0	0		0	1	0	1	0		0	0		0
Folinia_bermudezi	1	0	0	0	0		0	0		0	0	0	1	0		0	0		0
Fossarus_ambiguus	1	0	0	0	1		0	0		0	0	0	0	0		0	1		0
Fossarus_bellus	1	0	0	0	0		0	0		0	0	0	0	0		0	0		0
Fossarus_compactus	1	0	0	0	0		0	0		0	0	0	0	0		0	0		0
Fossarus_fischeri	0	0	0	0	0		0	0		0	0	0	0	0		0	0		1
Fossarus_orbignyi	0	1	0	0	0		1	1		0	1	1	1	0		1	0		1
Fulgurofusus_xenismatis	0	0	0	0	0		0	0		0	0	0	0	0		0	0		0
Fulgurofusus_atlantis	1	0	0	0	0		0	0		0	0	0	0	0		0	0		0
Fulgurofusus_bartletti	0	0	0	1	0		0	0		0	0	0	0	0		0	0		0
Fulgurofusus_bermudenzi	1	0	0	0	0		0	0		0	0	0	0	0		0	0		0
Fulgurofusus_brayi	0	0	0	0	0		0	0		0	0	1	1	0		1	0		1
Furcilla_tica	0	0	0	0	0		0	0		0	1	0	0	0		0	0		0
Fusinus_ansatus	0	0	0	1	0		0	0		0	0	0	1	0		1	0		0
Fusinus_benjamini	0	0	0	0	0		0	0		0	0	0	0	0		0	0		1
Fusinus_blakensis	0	0	0	0	0		0	0		0	0	0	0	0		0	0		1
Fusinus_chocolatus	0	0	0	0	0		0	0		0	0	0	0	0		1	0		1
Fusinus_colombiensis	0	0	0	0	0		0	0		0	0	0	1	0		0	0		0
Fusinus_dilectus	0	0	0	0	0		0	0		0	0	0	1	0		1	0		0
Fusinus_dowianus	0	0	0	0	0		0	1		0	0	0	1	0		0	0		0
Fusinus_halistreptus	0	0	0	0	0		0	0		0	0	0	0	0		1	0		1
Fusinus_hartvigii	0	0	0	0	0		0	0		0	0	0	0	0		0	0		1
Fusinus_harveyi	0	0	0	0	0		0	0		0	0	0	1	0		0	0		0
Fusinus_schrammi	0	0	0	0	0		0	0		0	0	0	0	0		0	0		1
Fusiturricula_acra	0	0	0	0	0		0	0		0	0	0	0	0		1	0		0
Fusiturricula_enae	0	1	0	0	0		0	0		0	0	0	1	0		0	0		0
Fusiturricula_fenimorei	0	1	0	0	0		0	0		0	0	0	0	0		0	0		0
Fusiturricula_humerosa	0	0	0	0	0		0	0		0	0	0	0	0		1	0		0
Fusiturricula_iole	0	0	0	0	0		0	0		0	0	0	0	0		1	0		0
Fusiturricula_jaquensis	0	0	0	0	0		0	0		0	0	0	1	0		1	0		0
Fusiturricula_sunderlandi	0	0	0	0	0		0	0		0	0	1	0	0		0	0		0
Gabrielona_sulcifera	0	0	0	0	0		0	0		0	0	0	0	0		1	0		1
Ganesa_limata	1	0	0	0	0		0	0		0	0	0	0	0		0	0		0
Ganesa_rarinota	0	0	0	0	0		0	0		0	0	0	0	1		0	0		0
Gastropteron_chacmol	0	0	0	0	1		1	0		0	0	0	0	0		1	0		0
Gastropteron_rubrum	1	0	0	0	0		0	0		0	0	0	0	0		0	0		0
Gaza_cubana	0	0	0	0	0		1	1		0	0	0	0	0		0	0		0
Gaza_fischeri	1	0	0	0	0		0	0		0	0	0	1	0		0	0		1
Gaza_olivacea	0	0	0	0	0		0	0		0	0	1	1	0		1	1		1
Gaza_superba	1	0	0	0	0		0	0		0	0	0	0	0		0	0		1
Gaza_watsoni	1	0	0	0	0		1	0		0	0	0	1	0		0	0		0
Geitodoris_pusae	0	1	0	1	0		0	0		0	0	0	0	0		0	1		0
Gemmula_periscelida	0	0	0	0	0		0	0		0	0	0	1	0		0	0		0
Gemophos_auritulus	1	1	0	1	1		1	1		0	1	1	1	0		1	1		1
Gemophos_tinctus	1	1	0	1	1		1	0		0	0	1	1	0		1	0		1
Gerdiella_cingulata	0	0	0	1	0		0	0		0	0	0	0	0		0	0		0
Gibberula_agricola	0	0	0	0	0		0	0		0	0	0	0	0		1	0		0
Gibberula_bribri	0	0	0	0	0		0	0		0	1	0	0	0		0	0		0
Gibberula_caribetica	0	0	0	0	0		0	0		0	1	0	0	0		0	0		0
Gibberula_colombiana	0	0	0	0	0		0	0		0	0	0	0	0		0	0		1
Gibberula_evadne	0	1	0	0	0		0	0		0	0	0	0	0		1	0		0
Gibberula_lavalleana	1	1	0	1	1		1	1		0	0	1	1	0		1	1		1
Gibberula_marioi	0	0	0	0	0		0	0		0	1	0	0	0		0	0		0
Gibberula_sierrai	0	0	0	0	0		0	0		0	1	0	0	0		0	0		0
Gibberula_tenera	0	1	0	0	0		0	0		0	0	0	0	0		0	0		0
Gibberula_ubitaensis	0	0	0	0	0		0	0		0	1	0	0	0		0	0		0
Glaucus_atlanticus	1	0	0	1	0		0	0		0	0	0	0	0		0	0		0
Globidrillia_smirna	1	0	0	0	0		0	0		0	0	0	1	1		0	0		0
Glossodoris_moerchi	0	0	0	0	0		0	0		0	0	0	0	0		0	0		1
Glyphostoma_claudoni	0	0	0	0	0		0	0		0	0	0	1	0		0	0		0
Glyphostoma_elsae	0	1	0	0	0		0	0		0	0	0	0	0		0	0		0
Glyphostoma_epicasta	0	1	0	0	0		0	0		0	0	0	1	0		0	0		0
Glyphostoma_gabbii	1	0	0	0	0		0	0		0	0	0	1	0		0	0		1
Glyphostoma_gratula	1	0	0	0	0		0	0		0	0	0	0	0		0	0		0
Glyphostoma_herminea	0	0	0	0	0		0	0		0	0	0	0	0		0	0		1
Glyphostoma_phalera	0	0	0	0	0		0	0		0	0	0	0	0		0	0		1
Glyphoturris_quadrata	0	1	0	1	0		0	0		0	1	1	1	0		0	0		1
Glyphoturris_rugirima	0	1	0	0	0		1	0		0	1	0	0	0		0	0		0
Godiva_rubrolineata	0	0	0	1	0		0	0		0	0	0	0	0		0	0		0
Gracilancilla_lindae	0	0	0	0	0		0	0		0	0	0	0	0		1	0		0
Granulina_antillensis	1	0	0	0	1		0	0		0	0	0	0	0		0	0		0
Granulina_cf.	0	0	0	0	1		0	0		0	0	0	0	0		1	1		0
Granulina_guanajatabey	1	0	0	0	0		0	0		0	0	0	0	0		0	0		0
Granulina_hadria	0	0	0	0	0		1	0		0	0	0	0	0		0	0		0
Granulina_lagrifa	1	0	0	0	0		0	0		0	0	0	0	0		0	0		0
Granulina_minae	0	0	0	0	0		0	0		0	1	0	0	0		0	0		0
Granulina_ovuliformis	1	1	0	0	1		0	1		0	1	1	1	0		0	1		1
Graphis_menkhorsti	0	0	0	0	0		0	0		0	0	0	0	0		0	1		0
Graphis_underwoodae	0	0	0	0	1		0	0		0	0	0	1	0		0	1		1
Hadroocorys_verrillii	0	0	0	0	0		0	0		0	0	0	0	0		0	0		1
Haliotinella_patinaria	1	0	0	0	0		0	0		0	0	0	0	0		0	0		1
Haliotis_pourtalesii	1	0	0	0	0		0	0		0	0	0	1	0		0	1		0
Haminoea_antillarum	1	1	0	1	1		1	0		0	0	1	1	0		1	0		1
Haminoea_elegans	1	1	0	1	1		1	0		0	1	0	1	0		1	0		1
Haminoea_glabra	0	0	0	0	0		1	0		0	0	1	1	0		0	0		0
Haminoea_petitii	1	1	0	0	1		1	0		0	0	0	1	0		0	0		1
Haminoea_succinea	0	1	0	0	0		1	0		0	0	0	1	0		1	0		1
Haplocochlias_costaricensis	0	0	0	0	0		0	0		0	1	0	0	0		0	0		0
Haplocochlias_moolenbeeki	0	0	0	0	0		0	0		0	0	0	1	0		0	1		0
Haplocochlias_nuñezi	1	0	0	0	0		0	0		0	0	0	0	0		0	0		0
Haplocochlias_onaneyi	1	0	0	0	0		0	0		0	0	0	0	0		0	0		0
Haplocochlias_ortizi	1	0	0	0	0		0	0		0	0	0	0	0		0	0		0
Haplocochlias_swifti	1	0	0	0	0		0	0		0	1	0	1	0		0	0		1
Harasewychia_harasewychi	0	0	0	0	0		0	0		0	0	0	1	0		1	0		0
Hastula_cinerea	1	1	0	1	0		1	1		0	1	0	1	0		0	0		1
Hastula_hastata	1	1	0	1	1		0	1		0	1	1	1	0		1	0		1
Hastula_maryleeae	0	0	0	0	0		1	1		0	0	0	0	0		0	0		1
Hastula_salleana	0	1	0	0	0		1	1		0	1	1	1	0		1	0		0
Haustellum_bayeri	0	0	0	0	0		0	0		0	0	0	1	0		0	0		0
Haustellum_bellum	0	0	0	0	0		0	1		0	0	0	1	1		0	0		0
Haustellum_blakeanum	0	0	0	0	0		0	0		0	0	0	1	0		0	0		1
Haustellum_cabritii	1	0	0	1	0		0	1		0	0	0	0	0		0	0		0
Haustellum_chrysostoma	0	0	0	0	0		0	0		0	0	0	1	0		1	1		1
Haustellum_donmoorei	0	0	0	0	0		0	0		0	0	0	1	0		1	0		0
Haustellum_hamanni	0	0	0	0	0		0	0		0	0	0	0	0		0	1		0
Haustellum_messorium	0	1	0	1	0		0	1		0	0	1	1	0		1	0		1
Haustellum_olssoni	0	0	0	0	0		0	0		0	1	1	1	0		1	0		0
Haustellum_rubidum	1	1	0	1	0		0	1		0	0	1	0	0		0	1		0
Haustellum_sallasi	0	0	0	0	0		1	0		0	0	0	0	0		0	0		0
Haustellum_tryoni	0	0	0	1	0		0	1		0	0	0	1	0		0	0		1
Hexabranchus_morsomus	0	1	0	0	0		0	0		0	1	1	1	0		0	1		1
Heliacus_bisulcatus	1	1	0	1	1		1	1		0	1	1	1	0		1	1		1
Heliacus_cylindricus	1	1	1	1	1		0	0		0	1	1	1	0		0	0		1
Heliacus_delphinuloides	0	0	0	1	0		0	0		0	0	0	0	0		0	0		0
Heliacus_infundibuliformis	1	0	0	0	0		0	0		0	0	0	0	0		0	0		0
Heliacus_perrieri	0	1	0	1	0		1	1		0	1	1	0	0		0	0		1
Heliacus_sigbeii	1	0	0	0	0		0	0		0	0	0	0	0		0	0		0
Hemiaclis_dalli	1	0	0	0	0		0	0		0	0	0	0	0		0	0		0
Hemitoma_emarginata	1	1	0	1	1		1	1		0	0	0	1	1		0	1		1
Hemitoma_octoradiata	1	1	1	0	1		1	1		0	1	1	1	0		1	1		1
Henrya_goldmani	0	0	0	0	0		1	0		0	0	0	0	0		0	0		0
Hermaea_bifida	0	0	0	0	0		0	0		0	1	0	0	0		0	0		0
Hespererato_maugeriae	1	1	0	0	0		1	0		0	1	1	1	0		0	0		1
Hesperisternia_karinae	1	1	0	1	0		0	0		0	1	0	1	0		1	0		1
Hesperisternia_multangulus	1	0	0	0	0		1	0		0	0	0	0	0		0	0		0
Hindsiclava_alesidota	0	0	0	0	0		0	0		0	0	0	1	0		1	0		0
Hindsiclava_chazaliei	0	0	0	0	0		0	0		0	0	1	1	0		1	0		0
Hindsiclava_consors	0	0	0	0	0		0	0		0	0	0	0	0		1	0		0
Hindsiclava_tippetti	0	0	0	0	0		0	0		0	0	0	0	1		0	0		0
Hipponix_antiquatus	1	1	0	1	1		1	1		0	1	1	1	1		1	1		1
Hipponix_benthophila	0	0	0	0	0		0	0		0	0	0	0	0		0	0		1
Hipponix_floridanus	0	0	0	0	0		0	0		0	0	1	0	0		0	0		0
Hipponix_grayanus	0	0	0	0	1		0	0		0	0	0	0	0		0	1		0
Hipponix_subrufus	1	1	0	1	1		1	1		0	1	1	1	0		0	0		1
Holorogica_pulchella	1	0	0	0	0		0	0		0	0	0	0	0		0	0		0
Holorogica_rauli	1	0	0	0	0		0	0		0	0	0	0	0		0	0		0
Homalopoma_albidum	1	0	0	0	0		0	0		0	0	0	0	0		0	0		0
Homalopoma_linnei	1	0	0	0	0		0	0		0	0	0	0	0		0	0		1
Horologica_cubensis	1	0	0	0	0		0	0		0	0	0	0	0		0	1		0
Horologica_pupa	0	1	0	1	0		0	0		0	1	0	0	0		0	1		0
Hummelinckiella_borinquensis	0	1	1	0	0		0	0		0	0	0	0	0		0	0		0
Hyalina_chicoi	0	0	0	0	0		0	0		0	1	0	0	0		0	0		0
Hyalina_cubensis	1	0	0	0	0		0	0		0	0	0	0	0		0	0		0
Hyalina_dearmasi	1	0	0	0	0		0	0		0	0	0	0	0		0	0		0
Hyalina_pallida	0	1	0	1	1		1	1		0	1	1	1	0		1	1		1
Hyalina_vallei	1	0	0	0	0		0	0		0	0	0	0	0		0	0		0
Hyalocylis_striata	1	0	0	0	0		0	0		0	0	0	0	0		0	0		0
Hyalorisia_galea	1	0	0	0	0		0	0		0	0	0	1	0		0	0		1
Hydatina_vesicaria	1	1	0	1	0		1	0		0	0	0	1	0		1	0		1
Hypselodoris_acriba	0	0	0	0	0		1	0		0	1	0	0	0		0	1		1
Hypselodoris_bayeri	1	0	0	0	0		0	0		0	0	1	1	0		0	0		0
Hypselodoris_espinosai	0	0	0	0	0		1	0		0	0	0	0	0		0	0		0
Hypselodoris_lilyeveae	0	0	0	0	0		0	0		0	0	0	0	0		0	0		1
Hypselodoris_marci	0	0	0	1	0		1	1		0	0	0	0	0		0	1		0
Hypselodoris_ruthae	1	0	0	1	0		1	0		0	1	1	0	0		0	0		0
Hypselodoris_sycilla	0	1	0	0	0		0	0		0	0	0	0	0		0	0		0
Inbiocystiscus_gamezi	1	0	0	0	0		0	0		0	0	0	0	0		0	0		0
Iniforis_carmelae	1	0	0	0	0		0	0		0	0	0	0	0		0	0		0
Iniforis_casta	1	0	0	0	0		0	0		0	0	0	0	0		0	0		1
Iniforis_turristhomae	1	1	0	1	0		1	1		0	1	1	1	0		0	1		1
Inodrillia_aepynota	0	1	0	0	0		0	0		0	0	0	0	0		0	0		0
Inoforis_immaculata	1	0	0	0	0		0	1		0	0	0	0	0		0	1		0
Inoforis_pseudothomae	1	0	0	0	0		0	0		0	0	0	0	0		0	1		0
Intelcysticus_gordonmoorei	1	0	0	0	0		0	0		0	0	0	0	0		0	0		0
Intelcysticus_yemayae	1	0	0	0	0		0	0		0	0	0	0	0		0	0		0
Intelcystiscus_cf.coyi	0	0	0	0	0		0	0		0	0	0	0	0		0	1		0
Intelcystiscus_coyi	1	0	0	0	0		0	0		0	0	0	0	0		0	0		0
Iselica_anomala	1	0	0	0	0		0	0		0	0	1	1	0		0	0		0
Iselica_globosa	0	1	0	1	0		0	0		0	1	1	1	0		1	0		0
Isotriphora_peetersae	1	0	0	0	0		0	1		0	0	0	0	0		0	0		0
Isotriphora_taenialba	1	0	0	0	0		0	0		0	0	0	0	0		0	0		0
Ithycythara_auberiana	0	0	0	0	0		0	0		0	0	0	1	0		0	0		1
Ithycythara_chechoi	1	0	0	0	0		0	0		0	0	0	0	0		0	0		0
Ithycythara_cymella	1	0	0	0	0		0	0		0	0	0	1	0		0	0		1
Ithycythara_lanceolata	1	1	0	1	0		1	0		0	1	1	1	0		1	0		1
Ithycythara_parkeri	1	1	0	0	1		1	0		0	0	0	1	0		0	0		0
Ithycythara_psila	0	1	0	0	0		0	0		0	0	1	1	0		0	0		0
Ittibittium_oryza	0	0	1	1	0		0	0		0	0	0	0	0		0	0		1
Ividia_havanensis	1	0	0	0	1		1	1		0	1	1	1	0		0	0		1
Janolus_costacubensis	1	0	0	0	0		0	0		0	1	0	0	0		0	0		0
Janthina_exigua	0	0	0	1	0		1	0		0	0	0	0	0		0	0		0
Janthina_globosa	1	1	0	1	0		0	0		0	0	0	0	1		0	0		1
Janthina_janthina	1	1	0	1	1		1	0		0	0	1	1	1		0	0		1
Janthina_pallida	1	0	0	0	0		1	0		0	0	0	0	0		0	0		0
Jantina_umblicata	1	0	0	0	0		0	0		0	0	0	0	0		0	0		0
Japonacteon_pusillus	1	0	0	0	0		0	0		0	0	0	0	0		0	0		0
Jaspidella_blanesi	1	0	0	0	0		1	1		0	0	1	1	0		1	0		0
Jaspidella_carminiae	0	0	0	0	0		0	0		0	0	0	0	0		0	1		0
Jaspidella_jaspidea	1	1	1	0	0		1	0		0	0	0	1	0		0	1		1
Kankelibranchus_incognitus	1	0	0	0	0		0	0		0	0	0	0	0		0	0		0
Knefastia_hilli	0	0	0	0	0		0	0		0	0	1	0	0		0	0		0
Kurtziella_accincta	0	0	0	0	0		0	0		0	0	0	1	0		0	0		0
Kurtziella_albovittata	1	0	0	0	0		0	0		0	0	0	0	0		0	0		0
Kurtziella_atrostyla	0	0	0	0	0		1	0		0	0	0	0	0		0	0		0
Kurtziella_cerina	1	0	0	0	0		0	0		0	0	0	0	0		0	0		0
Kurtziella_cf.	0	0	0	0	1		0	0		0	0	0	0	0		0	0		0
Kurtziella_citronella	0	0	0	0	0		0	0		0	0	0	0	0		0	0		1
Kurtziella_dorvilliae	0	1	0	0	0		0	0		0	0	0	1	0		0	0		1
Kurtziella_serga	0	0	0	0	0		0	0		0	1	0	1	0		0	0		0
Kurtziella_stegeri	0	1	1	0	0		0	0		0	0	0	0	0		0	0		1
Kurtziella_vincula	0	0	0	0	0		0	0		0	0	0	0	0		0	0		1
Laemodonta_cubensis	1	1	0	1	0		1	0		0	0	0	0	0		0	0		1
Lamellaria_leucosphaera	0	1	0	0	0		0	0		0	0	0	0	0		0	0		1
Lamellaria_perspicua	1	1	0	0	0		0	0		0	1	0	1	0		0	1		1
Lamellitrochus_filosus	0	0	0	0	0		0	0		0	0	0	0	0		0	0		1
Lamellitrochus_inceratus	0	0	0	0	0		0	0		0	0	0	0	1		0	0		1
Lamellitrochus_pourtalesi	0	1	0	0	0		0	0		0	0	0	0	0		0	0		0
Larochella_ambigua	0	0	0	0	0		0	0		0	0	0	0	0		0	1		0
Latiromitra_aratiuncula	0	0	0	0	0		0	0		0	0	0	0	0		0	0		1
Latiromitra_costata	0	0	0	0	0		0	0		0	0	0	0	0		0	0		1
Latiromitra_cryptodon	0	0	0	0	0		0	0		0	0	0	0	0		0	0		1
Latirus_abbotti	0	0	1	0	0		0	1		0	0	0	0	1		0	0		0
Latirus_anapetes	0	0	0	0	0		0	0		0	0	0	0	0		1	0		0
Latirus_angulatus	1	1	0	1	0		1	1		0	1	1	1	0		1	0		1
Latirus_annulatus	1	0	0	1	0		0	0		0	0	0	0	0		0	0		0
Latirus_cariniferus	1	0	0	1	1		1	1		0	1	1	1	1		0	1		1
Latirus_ceramidus	0	0	0	0	0		0	0		0	0	1	1	0		0	0		0
Latirus_cuna	0	0	0	0	0		0	0		0	0	1	0	0		0	0		0
Latirus_eppi	1	0	0	0	0		0	0		0	0	0	0	0		0	0		0
Latirus_infundibulum	1	1	0	1	1		0	0		0	1	1	1	0		1	1		1
Latirus_jucundus	0	0	0	0	0		0	1		0	0	0	0	0		0	0		0
Latirus_macmurrayi	1	0	0	0	0		0	0		0	0	0	0	0		0	0		0
Latirus_martini	0	0	0	0	0		0	1		0	0	0	0	0		0	0		0
Latirus_nematus	1	0	0	0	0		0	0		0	0	0	0	0		0	0		0
Latirus_varai	1	0	0	0	0		0	0		0	0	0	0	0		0	0		0
Latirus_virginensis	1	1	0	0	0		1	0		0	0	0	0	0		0	0		1
Latitriphora_albida	0	1	1	0	0		0	1		0	0	0	0	0		0	1		0
Learchis_poica	1	0	0	1	1		0	0		0	1	0	0	0		0	0		0
Leptadrillia_cookei	0	1	0	1	0		1	0		0	1	0	1	0		0	0		0
Leptadrillia_loria	0	1	0	0	0		0	0		0	0	0	0	0		0	0		0
Leptogyra_inconspicua	0	1	0	0	0		0	0		0	0	0	0	0		0	0		0
Leuconopsis_novimundi	0	0	0	1	0		0	0		0	0	0	0	0		0	0		0
Leucosyrinx_tenoceras	0	0	0	0	0		0	0		0	0	0	1	0		0	0		1
Leucosyrinx_verrillii	0	1	0	0	0		0	0		0	0	0	1	0		0	0		1
Leucozonia_leucozonalis	0	0	1	1	0		1	1		0	0	0	0	1		0	0		1
Leucozonia_nassa	1	1	0	1	1		1	1		0	1	1	1	1		1	1		1
Leucozonia_ocellata	1	1	0	1	0		1	1		0	1	1	1	0		1	1		1
Liamorpha_decorata	0	0	0	0	0		0	0		0	0	0	0	0		0	1		0
Limacina_bulimoides	1	0	0	0	1		1	0		0	0	0	0	0		0	1		1
Limacina_helicina	1	0	0	0	0		0	0		0	0	0	0	0		0	0		0
Limacina_inflata	1	0	0	0	1		1	1		0	1	0	0	0		1	1		1
Limacina_lesueurii	1	0	0	0	0		1	1		0	0	0	0	0		0	0		1
Limacina_retroversa	1	0	0	0	0		0	0		0	0	0	0	0		0	0		0
Limacina_trochiformis	1	0	0	0	0		1	0		0	1	0	0	0		1	0		0
Lioglyphostoma_aguadillanum	0	1	0	0	0		0	0		0	0	0	0	0		0	0		0
Lioglyphostoma_jousseaumei	0	0	0	0	0		0	0		0	0	0	1	0		0	0		0
Lioglyphostoma_oenoa	0	1	0	0	0		0	0		0	0	0	0	0		0	0		0
Liotia_microgrammata	1	0	0	0	0		0	0		0	0	0	0	0		0	0		0
Lirobarleeia_brami	0	0	0	0	0		0	0		0	0	0	0	0		0	0		1
Lirobarleeia_chiriquiensis	0	0	0	0	0		0	0		0	1	1	0	0		0	0		0
Lischkeia_imperialis	1	0	0	0	0		1	0		0	0	0	0	0		0	0		1
Lithopoma_americanum	0	0	0	0	1		1	1		0	0	1	0	0		0	0		1
Lithopoma_caelatum	1	1	0	1	1		1	1		0	1	1	1	1		1	1		1
Lithopoma_tectum	1	1	0	1	1		1	1		0	1	1	1	1		1	0		1
Lithopoma_tuber	1	1	0	1	1		0	1		0	1	0	1	0		1	1		1
Litiopa_melanostoma	1	1	0	0	1		1	1		0	0	1	1	0		0	0		1
Littoraria_angulifera	1	1	0	1	1		1	1		0	1	1	1	1		1	1		1
Littoraria_flava	1	0	0	0	0		0	0		0	0	0	0	0		1	0		0
Littoraria_nebulosa	1	1	0	1	0		1	1		0	1	1	1	0		1	0		1
Littoraria_tessellata	1	1	0	0	0		0	0		0	1	1	0	0		0	0		0
Lobiger_souverbii	0	1	0	1	1		1	0		0	1	0	0	0		0	0		0
Lodderena_ornata	1	1	1	0	1		1	0		0	1	1	0	1		0	1		1
Lodderena_pulchella	1	1	1	0	0		1	1		0	0	1	0	1		0	1		1
Lomanotus_stauberi	1	0	0	0	0		0	0		0	0	0	0	0		0	0		0
Lottia_albicosta	1	0	0	1	0		0	0		0	0	0	1	0		0	0		1
Lottia_jamaicensis	1	1	0	1	1		1	1		0	1	1	0	0		1	1		1
Lottia_leucopleura	1	1	0	1	1		1	1		0	1	1	1	0		1	1		1
Lucapina_aegis	1	0	0	1	0		0	1		0	1	0	1	0		0	0		1
Lucapina_philippiana	1	0	0	1	0		1	1		0	0	1	0	0		0	0		1
Lucapina_sowerbii	1	1	0	1	1		1	1		0	1	0	1	1		0	0		1
Lucapina_suffusa	1	1	1	1	1		1	1		0	1	1	1	1		1	1		1
Lucapinella_delicata	0	0	0	0	0		0	0		0	0	0	0	0		0	1		1
Lucapinella_gigas	0	0	0	0	0		0	0		0	0	0	0	0		0	0		1
Lucapinella_limatula	1	1	0	1	0		1	1		0	1	1	1	0		0	1		1
Luria_cinerea	1	1	0	1	1		1	1		0	1	1	1	1		1	1		1
Lyria_beauii	0	0	1	0	0		0	0		0	0	0	0	0		0	0		1
Lyria_cordis	0	0	1	0	0		0	0		0	0	0	0	0		0	0		0
Lyria_leonardi	0	1	0	0	0		0	0		0	0	0	0	0		1	0		1
Lyria_russjenseni	0	1	0	0	0		0	0		0	0	0	0	0		0	0		0
Macrocypraea_cervus	1	0	0	0	0		1	0		0	0	0	0	0		0	0		0
Macrocypraea_zebra	1	1	0	1	1		1	1		0	1	1	1	1		1	1		1
Macromphalina_adamsii	1	0	0	0	0		0	0		0	0	0	0	0		0	0		0
Macromphalina_apexplanum	0	0	0	0	0		0	0		0	0	1	1	0		0	0		1
Macromphalina_canarreos	1	0	0	0	0		0	0		0	0	0	0	0		0	0		0
Macromphalina_diazmerlanoi	0	0	0	0	0		0	0		0	0	0	1	0		0	0		0
Macromphalina_floridana	0	0	0	0	0		0	0		0	0	0	0	0		1	0		0
Macromphalina_garcesi	1	1	0	0	0		0	0		0	1	1	0	0		0	0		0
Macromphalina_harryleei	0	0	0	0	0		0	0		0	0	0	0	0		0	0		1
Macromphalina_jibacoa	1	0	0	0	0		0	0		0	0	0	0	0		0	0		0
Macromphalina_palmalitoris	1	1	0	0	0		0	0		0	1	1	1	0		0	0		0
Macromphalina_paradaxa	1	0	0	0	0		0	0		0	0	0	0	0		0	0		0
Macromphalina_robertsoni	1	0	0	0	0		0	0		0	0	0	0	0		0	0		0
Macromphalina_thompsoni	0	0	0	0	0		0	0		0	0	1	0	0		0	0		0
Maesiella_dominguezi	0	0	0	0	0		0	0		0	0	0	0	0		1	1		0
Manaria_fusiformis	1	0	0	0	0		0	0		0	0	0	1	0		1	0		1
Mancinella_deltoidea	1	1	1	1	1		1	1		0	1	1	1	1		1	1		1
Mangelia_antonia	1	0	0	0	0		0	0		0	0	0	0	0		0	0		0
Mangelia_diminuta	1	0	0	0	0		0	0		0	0	0	0	0		0	0		0
Mangelia_halitropis	0	0	0	0	0		0	0		0	0	0	0	0		0	0		1
Mangelia_rugirima	1	0	0	0	0		0	0		0	0	0	0	0		0	0		0
Manzonia_caribaea	1	0	0	0	0		0	0		0	0	0	0	0		0	0		0
Manzonia_epima	0	1	0	0	0		0	0		0	0	0	0	0		0	0		0
Mareleptopoma_karpatensis	1	0	0	0	0		0	1		0	0	0	0	0		0	1		0
Mareleptopoma_rectangularis	1	0	0	0	0		0	0		0	0	0	0	0		0	0		0
Margarites_atlantoides	0	0	0	0	0		0	0		0	0	0	0	0		0	0		1
Margarites_bairdii	0	0	0	0	0		1	0		0	0	0	0	0		0	0		0
Margarites_euspirus	1	0	0	0	0		0	0		0	0	0	0	0		0	0		0
Marinula_succinea	1	0	0	0	0		0	0		0	0	0	0	0		0	0		0
Marionia_cucullata	0	0	0	0	0		0	0		0	0	0	1	0		0	0		0
Marionia_tedi	0	0	0	0	0		0	0		0	0	0	0	0		1	0		0
Marshallora_modesta	1	0	0	1	0		0	0		0	1	1	1	0		0	1		0
Marshallora_nicaraguensis	0	0	0	0	0		0	0		0	0	0	0	0		0	0		0
Marshallora_nichupte	0	0	0	0	0		1	0		0	0	0	0	0		0	0		0
Marshallora_nigrocincta	1	1	0	0	0		1	1		0	1	1	1	0		0	0		1
Mathilda_barbadensis	0	0	0	0	1		0	0		0	0	0	1	0		0	0		0
Mathilda_trochlea	0	0	0	0	0		0	0		0	0	0	0	0		0	0		1
Mathilda_vanaartseni	1	1	0	0	0		0	0		0	0	0	0	0		0	1		0
Mazatlania_cosentini	1	0	0	0	0		0	0		0	1	1	1	0		1	0		0
Mazatlania_fulgurata	0	0	1	0	0		0	0		0	0	1	0	0		0	0		0
Mexichromis_molloi	0	0	0	0	0		0	0		0	0	0	0	0		1	0		0
Megalomphalus_lamellosus	1	0	0	0	0		0	0		0	0	0	0	0		0	0		1
Megalomphalus_millerae	0	0	0	0	0		0	0		0	0	0	0	0		0	0		1
Megalomphalus_oxychone	1	1	0	0	0		0	0		0	1	1	1	0		0	1		1
Megalomphalus_pilsbryi	1	0	0	0	1		1	1		0	1	1	0	0		0	0		1
Megalomphalus_troudei	1	0	0	0	0		0	0		0	0	0	0	0		0	0		0
Meioceras_butoti	0	0	0	0	1		0	0		0	0	0	0	0		0	1		0
Meioceras_cornucopiae	1	1	0	0	1		1	1		0	0	0	1	1		1	1		1
Meioceras_cubitatum	1	0	0	1	1		0	1		0	0	0	1	0		1	0		0
Meioceras_nitidum	1	1	0	1	1		1	1		0	1	1	1	0		0	1		1
Melampus_bidentatus	1	0	1	1	0		1	1		0	0	0	0	0		0	0		1
Melampus_coffea	1	1	1	1	1		1	1		0	1	1	1	1		1	1		1
Melampus_monile	1	1	1	1	1		1	1		0	1	1	1	1		1	1		1
Melampus_morrisoni	0	0	0	0	0		1	0		0	0	0	0	0		0	0		0
Melanella_alayoi	1	0	0	0	0		0	0		0	0	0	0	0		0	0		0
Melanella_arleyi	0	0	0	0	0		0	0		0	1	0	0	0		0	0		0
Melanella_brunnea	1	0	0	0	0		0	0		0	0	0	0	0		0	0		0
Melanella_compsa	0	0	0	0	0		0	0		0	0	0	0	0		1	1		0
Melanella_conoidea	1	1	0	0	0		1	0		0	1	0	1	0		1	0		1
Melanella_eulimoides	1	0	0	1	0		0	0		0	0	1	0	0		0	0		0
Melanella_gracilis	1	0	0	1	0		1	0		0	0	0	1	0		0	0		1
Melanella_guildingii	0	0	0	0	0		0	0		0	0	0	0	0		0	0		1
Melanella_hypsela	1	0	0	0	0		0	1		0	0	0	0	0		1	0		0
Melanella_jamaicensis	0	1	0	1	1		1	1		0	1	1	1	0		1	0		1
Melanella_maracuya	1	0	0	0	0		0	0		0	0	0	0	0		0	0		0
Melanella_oleacea	0	1	0	0	0		0	0		0	0	0	0	0		0	0		0
Melanella_subcarinata	1	0	0	0	0		0	0		0	0	0	0	0		0	0		0
Melongena_bispinosa	0	0	0	0	0		1	0		0	0	0	0	0		0	0		0
Melongena_melongena	1	0	1	1	0		1	1		0	1	1	1	1		1	1		1
Mesophora_novem	1	0	0	1	0		0	0		0	0	0	0	0		0	0		1
Metaxia_abrupta	1	0	0	0	0		0	0		0	0	1	0	0		0	0		0
Metaxia_excelsa	1	0	0	1	0		0	1		0	1	0	0	0		0	1		0
Metaxia_espinosai	1	0	0	0	0		0	0		0	0	0	0	0		0	0		0
Metaxia_rugulosa	1	0	0	1	0		1	1		0	1	1	1	0		0	0		0
Metaxia_taeniolata	1	0	0	0	0		0	0		0	0	0	0	0		0	0		0
Metaxia_vicina	0	0	0	1	0		0	0		0	0	0	0	0		0	0		0
Metula_agassizi	1	0	0	0	0		0	0		0	0	0	0	0		0	0		0
Metula_canetae	1	0	0	0	0		0	0		0	0	0	0	0		0	0		0
Metula_frausseni	0	0	0	0	0		0	0		0	0	0	0	0		0	0		0
Metula_guppyi	0	0	0	0	0		0	0		0	0	0	1	0		0	0		1
Metula_lintea	0	0	0	0	0		0	0		0	1	1	0	0		1	0		1
Metula_minor	0	0	0	0	0		0	0		0	0	0	1	0		0	0		0
Metulella_columbellata	0	0	0	0	0		1	0		0	0	0	0	0		0	0		0
Microdrillia_trina	0	0	0	0	0		0	0		0	0	0	0	0		1	0		0
Microgaza_rotella	1	1	0	0	0		0	0		0	0	0	0	0		0	1		0
Micromelo_undatus	1	1	1	1	0		0	1		0	1	1	1	1		0	0		1
Microstelma_columbella	1	0	0	0	0		0	0		0	0	0	0	0		0	0		0
Microstelma_gabbi	0	0	0	0	0		0	0		0	0	0	1	0		0	0		1
Microstelma_leucophlegma	1	0	0	0	0		0	0		0	0	0	0	0		0	0		0
Microtalia_minuscula	1	0	0	0	0		0	0		0	0	0	0	0		0	0		0
Microtalia_occidentalis	1	0	0	0	0		0	0		0	0	0	0	0		0	0		0
Microtralia_ovulum	0	1	1	1	0		0	0		0	0	0	0	0		0	0		0
Microvoluta_blakeana	1	0	0	0	0		0	0		0	0	0	0	0		0	0		0
Microvoluta_intermedia	0	0	0	0	0		0	0		0	0	0	0	0		0	0		1
Millereolidia_ritmica	0	0	0	0	0		0	0		0	1	0	0	0		0	0		0
Minibraria_monroei	1	0	0	0	0		0	0		0	0	0	0	0		0	0		0
Mirachelus_clinocnemus	0	0	0	0	0		0	0		0	0	0	0	0		0	0		1
Mirachelus_corbis	1	0	0	0	0		0	0		0	0	0	0	0		0	0		1
Miraclathurella_kleinrosa	0	0	0	0	0		0	0		0	0	0	0	0		0	1		0
Miralda_abbotti	0	0	0	0	0		1	0		0	1	1	1	0		0	0		0
Mitra_antillensis	0	0	0	0	0		1	0		0	0	0	0	0		0	0		1
Mitra_barbadensis	1	1	0	1	1		1	1		0	1	1	1	0		1	1		1
Mitra_espinosai	1	0	1	0	0		0	0		0	0	0	0	0		0	0		1
Mitra_leonardi	0	0	0	0	0		0	0		0	0	1	0	0		0	0		0
Mitra_nodulosa	1	1	0	1	1		1	1		0	1	1	1	1		1	1		1
Mitra_pallida	0	0	0	0	0		0	0		0	0	0	0	0		0	0		1
Mitra_semiferruginea	1	0	0	0	0		0	0		0	0	0	0	0		0	0		0
Mitra_straminea	1	1	0	1	0		0	0		0	0	1	0	0		0	0		0
Mitrella_dichroa	1	1	0	0	0		1	1		0	1	1	1	0		0	0		1
Mitrella_ocellata	1	1	1	1	0		1	1		0	1	1	1	0		1	1		1
Mitrolumna_biplicata	1	1	0	0	0		0	0		0	0	0	1	0		0	1		0
Mitromica_calliaqua	0	0	0	0	0		0	0		0	0	0	0	0		0	0		1
Mitromica_dicksoni	0	0	0	0	0		1	0		0	0	0	0	0		0	0		0
Mitromica_esperanza	0	1	0	0	0		0	0		0	0	0	0	0		0	0		0
Mitromica_foveata	1	0	0	0	0		1	0		0	0	0	0	0		0	0		0
Mitromica_williamsae	0	1	1	0	0		0	0		0	0	0	0	0		0	0		1
Mitromorpha_dormitor	0	0	0	1	0		0	0		0	0	0	0	0		0	0		1
Modulus_carchedonius	1	1	0	1	0		1	1		0	1	1	1	1		1	0		1
Modulus_modulus	1	1	0	1	1		1	1		0	1	1	1	1		1	0		1
Monogamus_minibulla	0	0	0	0	0		0	0		0	0	1	0	0		0	0		0
Monophorus_ateralbus	1	0	0	0	0		0	0		0	0	0	0	0		0	0		0
Monophorus_olivaceus	1	0	0	0	0		0	1		0	1	0	0	0		0	1		0
Monostiolum_auratum	0	1	0	0	0		0	0		0	0	0	0	0		0	0		1
Monostiolum_tessellatum	1	1	1	1	0		0	0		0	0	1	1	0		0	0		1
Morum_dennisoni	0	0	0	1	0		0	0		0	0	0	1	0		0	0		0
Morum_lamarckii	0	0	0	0	0		0	1		0	0	0	0	0		0	0		0
Morum_lindae	0	0	0	0	0		0	0		0	0	0	1	0		1	0		0
Morum_oniscus	1	1	0	1	1		1	1		0	1	1	1	1		0	1		1
Mourgona_germaineae	0	1	0	0	0		0	0		0	1	0	0	0		0	0		0
Mumiola_gradatula	0	0	1	1	0		0	0		0	1	1	0	0		0	0		1
Muracypraea_donmoorei	0	0	0	0	0		0	0		0	0	0	1	0		1	0		0
Muracypraea_mus	0	0	0	0	0		0	0		0	0	0	1	0		1	0		0
Murchisonella_spectrum	1	0	1	1	0		0	1		0	0	0	0	0		1	1		1
Murexiella_edwardpauli	0	0	0	0	0		0	0		0	0	1	0	0		0	0		0
Murexiella_levicula	1	0	0	0	0		0	0		0	0	0	0	0		0	0		0
Murexiella_macgintyi	0	1	0	1	0		0	0		0	0	1	0	0		0	0		0
Murexsul_chesleri	0	0	0	0	0		0	1		0	0	0	0	0		0	0		0
Murexsul_harasewychi	0	0	0	0	0		0	0		0	0	0	1	0		0	0		0
Murexsul_huberti	0	0	0	0	0		0	0		0	0	1	0	0		0	1		1
Murexsul_oxytatus	1	1	1	1	1		1	1		0	1	1	1	1		0	1		1
Muricopsis_muricoides	1	0	0	0	0		0	0		0	0	0	0	0		0	0		0
Muricopsis_perexigua	0	0	0	0	0		0	1		0	0	0	0	0		0	0		0
Muricopsis_warreni	0	0	0	1	0		0	0		0	0	0	0	0		0	0		1
Mysouffa_cumingii	1	0	0	0	0		0	0		0	0	0	0	0		0	0		0
Mysouffa_turrita	0	0	0	1	0		0	0		0	0	0	0	0		0	0		0
Nannodiella_candidula	0	0	0	0	0		0	0		0	0	0	0	0		0	0		1
Nannodiella_elatior	0	0	0	0	0		0	0		0	0	0	0	0		0	0		1
Nannodiella_oxia	0	0	0	0	0		1	0		0	0	0	0	0		0	0		0
Nannodiella_vespuciana	1	1	0	0	0		1	0		0	1	1	1	0		0	0		0
Nanobalcis_worsfoldi	0	0	0	0	1		0	1		0	0	0	0	0		0	1		0
Nanuca_sebastiana	1	0	0	0	1		0	0		0	1	0	0	0		0	0		0
Nassarina_metabrunnea	0	1	0	0	0		0	0		0	0	0	0	0		0	0		0
Nassarius_acutus	0	0	1	0	0		0	0		0	0	0	0	0		0	0		0
Nassarius_albus	1	1	0	1	1		1	1		0	1	1	1	0		1	1		1
Nassarius_antillarum	1	0	0	0	0		1	0		0	1	1	1	0		1	0		1
Nassarius_candidissimus	1	0	0	1	0		0	1		0	0	0	0	0		0	1		0
Nassarius_compertus	1	0	0	0	0		0	0		0	0	0	0	0		0	0		0
Nassarius_consensus	0	0	0	0	0		1	0		0	1	1	1	1		0	0		1
Nassarius_hotessierianus	1	1	0	1	0		0	0		0	0	0	1	0		0	0		0
Nassarius_kaicherae	0	1	0	0	0		0	0		0	0	0	0	0		0	0		0
Nassarius_karinae	0	1	0	0	0		0	0		0	1	0	0	0		0	0		1
Nassarius_paucicostatus	0	0	0	0	1		0	1		0	0	0	1	0		0	0		0
Nassarius_polygonatus	0	0	0	0	0		0	0		0	1	1	0	0		0	0		1
Nassarius_scissuratus	0	0	0	0	0		0	0		0	0	0	1	0		1	0		1
Nassarius_vibex	1	1	0	1	0		1	0		0	1	1	1	0		1	0		1
Natica_guesti	0	1	0	1	0		0	0		0	0	1	1	1		0	0		1
Natica_livida	1	1	0	1	1		1	0		0	0	1	1	0		1	1		1
Natica_marochiensis	1	1	0	1	1		0	1		0	1	0	1	0		1	0		1
Natica_menkeana	0	1	0	1	0		1	0		0	0	0	0	0		0	0		1
Natica_perlineata	1	0	0	0	0		0	0		0	0	0	0	0		0	0		0
Natica_tedbayeri	1	0	0	1	1		0	0		0	0	1	1	0		0	0		1
Naticarius_canrena	1	1	0	1	1		1	1		0	1	1	1	1		1	1		1
Navanax_aenigmaticus	0	0	0	1	0		0	0		0	0	0	1	0		0	0		1
Navanax_orbygnianus	1	0	0	0	0		0	0		0	1	0	0	0		0	0		0
Nerita_fulgurans	1	1	1	1	0		1	1		0	1	1	1	1		0	0		1
Nerita_peloronta	1	1	1	1	1		1	1		0	1	1	1	1		1	1		1
Nerita_tessellata	1	1	1	1	1		1	1		0	1	1	1	1		1	1		1
Nerita_versicolor	1	1	1	1	1		1	1		0	1	1	1	1		1	1		1
Neritilia_pusilla	0	0	0	1	0		0	0		0	0	0	0	0		0	1		0
Neritilia_succinea	0	0	1	1	0		1	1		0	0	0	0	0		0	0		0
Neritina_meleagris	1	1	1	1	0		0	1		0	1	1	1	0		0	0		1
Neritina_piratica	0	1	1	1	1		0	1		0	1	0	1	0		1	0		1
Neritina_usnea	0	1	1	1	0		0	1		0	1	1	1	0		0	0		1
Neritina_virginea	1	1	1	1	1		1	1		0	1	1	1	1		1	0		1
Neritina_zebra	0	0	0	0	0		0	1		0	0	0	0	0		1	0		0
Neritopsis_atlantica	1	0	0	0	0		0	0		0	0	0	0	0		0	0		0
Neverita_duplicata	0	0	0	0	0		1	1		0	0	0	0	0		0	0		0
Niso_aeglees	0	0	0	0	0		1	0		0	0	0	1	0		0	0		0
Niso_albida	0	0	0	0	0		0	0		0	0	0	0	0		0	0		1
Niso_hendersoni	0	0	0	0	0		0	0		0	0	0	0	0		0	0		1
Niso_portoricensis	0	1	0	0	0		0	0		0	0	0	0	0		0	0		0
Nitidella_nitida	1	1	0	1	1		1	1		0	1	1	1	1		1	0		1
Niveria_nix	1	1	0	1	1		0	1		0	1	0	1	0		0	0		1
Niveria_quadripunctata	1	1	0	1	1		1	1		0	1	1	1	1		0	1		1
Niveria_suffusa	1	1	0	1	1		1	1		0	1	0	1	0		0	0		1
Nodicostellaria_kremerae	0	0	0	0	0		0	0		0	0	0	0	0		1	0		0
Notarchus_punctatus	1	0	0	1	0		0	0		0	1	0	0	0		0	0		0
Notocrater_houbricki	0	0	0	0	0		0	0		0	0	0	1	0		0	0		0
Notocrater_youngi	0	0	0	0	0		0	0		0	0	0	1	0		0	0		0
Nototriphora_decorata	1	1	0	1	0		1	1		0	1	1	1	0		1	1		1
Noumea_regalis	0	0	0	0	0		0	0		0	1	0	0	0		0	0		0
Oxygyrus_keraudrenii	0	0	0	0	0		0	0		0	0	0	0	0		0	0		1
Oxynoe_aguayoi	1	0	0	0	0		0	0		0	0	0	0	0		0	0		0
Oxynoe_antillarum	1	1	0	1	1		0	1		0	0	1	0	0		1	0		1
Oxynoe_azuropunctata	0	1	0	0	0		0	1		0	0	0	0	0		0	0		0
Oxynoe_panamensis	0	0	0	0	0		0	0		0	1	1	0	0		0	0		0
Oceanida_faberi	0	0	0	0	0		0	0		0	0	0	0	0		0	1		0
Oceanida_graduata	0	1	0	0	0		0	0		0	1	1	1	0		0	0		1
Ocenebra_minirosea	1	0	0	0	0		0	0		0	0	0	0	0		0	0		0
Odostomia_canalicula	1	0	0	0	0		0	0		0	0	0	0	0		1	0		0
Odostomia_didyma	1	0	0	0	0		0	0		0	0	0	0	0		0	0		0
Odostomia_jamaicensis	0	0	0	1	0		0	0		0	0	0	0	0		0	0		0
Odostomia_laevigata	1	1	1	1	1		1	1		0	0	1	1	0		1	1		1
Odostomia_solidula	1	1	0	1	0		1	0		0	0	0	0	0		0	0		0
Odostomia_somersi	1	0	0	0	0		0	0		0	0	0	0	0		0	0		0
Odostomia_sulcosa	1	0	0	0	0		0	0		0	0	0	0	0		0	0		0
Odostomia_teres	1	0	0	0	0		0	0		0	0	0	0	0		0	0		0
Okenia_cupella	1	0	0	0	0		0	0		0	0	0	0	0		0	0		0
Okenia_impexa	1	1	0	0	0		0	0		0	0	0	0	0		0	0		0
Okenia_miramarae	1	0	0	0	0		0	0		0	0	0	0	0		0	0		0
Oliva_fulgurator	1	1	1	1	1		1	1		0	1	1	1	1		1	1		1
Oliva_sayana	1	0	0	0	0		1	0		0	0	0	0	0		0	0		0
Oliva_scripta	1	1	1	0	0		1	1		0	1	1	1	0		1	0		0
Olivella_acteocina	1	1	0	0	0		0	0		0	0	1	1	0		0	1		1
Olivella_adelae	1	0	0	0	0		0	0		0	0	0	0	0		0	0		0
Olivella_ankeli	0	0	0	0	0		0	0		0	0	0	1	0		0	1		0
Olivella_bullula	0	0	0	0	0		1	0		0	0	1	0	0		0	0		0
Olivella_dealbata	0	1	0	0	1		1	1		0	1	0	0	0		1	1		1
Olivella_exilis	0	0	0	0	1		0	0		0	0	0	0	0		0	0		0
Olivella_floralia	1	1	0	0	0		1	1		0	0	0	1	0		0	0		1
Olivella_fundarugata	0	0	0	0	0		0	0		0	0	0	0	0		1	0		0
Olivella_fuscocincta	0	0	0	0	0		0	0		0	0	0	0	0		0	0		1
Olivella_guildingii	0	0	0	0	0		0	0		0	0	0	1	0		1	0		1
Olivella_lactea	0	0	0	0	0		0	0		0	0	0	1	0		0	0		1
Olivella_marmosa	0	0	0	0	0		0	0		0	0	1	0	0		0	0		0
Olivella_mayabe	1	0	0	0	0		0	0		0	0	0	0	0		0	0		0
Olivella_miliola	1	0	0	1	0		0	0		0	0	0	0	0		0	0		0
Olivella_minuta	1	1	0	1	0		1	1		0	1	0	1	0		1	0		1
Olivella_miriadina	0	0	0	0	0		0	0		0	0	0	1	0		1	0		1
Olivella_mutica	1	0	0	0	0		0	0		0	0	0	1	0		1	0		0
Olivella_myrmecoon	0	0	0	0	0		0	0		0	1	1	1	0		1	0		0
Olivella_nivea	1	1	0	1	1		1	1		0	1	1	1	1		1	0		1
Olivella_olssoni	0	0	0	0	0		0	0		0	0	0	1	0		0	0		0
Olivella_perplexa	1	1	0	0	0		0	0		0	0	0	0	0		1	0		1
Olivella_petiolita	0	1	0	1	0		1	0		0	0	1	1	1		0	0		0
Olivella_rosolina	0	0	0	0	0		1	0		0	0	0	0	0		1	0		0
Olivella_rotunda	0	1	0	1	0		0	0		0	0	0	0	0		0	0		1
Olivella_watermani	1	0	0	0	0		0	0		0	0	0	0	0		0	0		0
Omalogyra_fuscopardalis	1	0	0	0	0		0	0		0	0	0	0	0		0	0		0
Omalogyra_zebrina	1	0	0	0	0		0	0		0	0	0	0	0		0	0		0
Onchidella_armadilla	0	0	0	0	0		0	0		0	0	0	0	0		0	0		1
Onchidella_floridana	1	0	0	0	0		0	0		0	0	0	1	0		0	0		0
Onustus_caribaeum	1	1	0	1	0		0	0		0	0	0	1	0		0	0		1
Onustus_longleyi	1	0	0	0	1		0	0		0	0	0	1	0		1	0		0
Oocorys_caribbaea	1	0	0	0	0		0	0		0	0	0	0	0		0	0		0
Oocorys_clerica	0	0	0	0	0		0	0		0	0	1	1	0		0	0		0
Oocorys_sulcata	0	0	0	0	0		0	0		0	0	0	1	0		0	0		1
Oocoys_barbouri	1	0	0	0	0		0	0		0	0	0	0	0		0	0		0
Opalia_abbotti	1	0	0	0	0		0	0		0	0	0	0	0		0	0		0
Opalia_burryi	0	0	0	0	0		0	0		0	0	0	1	0		0	0		1
Opalia_crenata	1	1	1	1	0		0	1		0	1	1	0	0		0	0		1
Opalia_eolis	0	0	0	0	0		0	0		0	0	0	0	0		0	0		1
Opalia_hotessieriana	1	1	0	1	1		0	1		0	0	1	0	0		0	0		1
Opalia_morchiana	1	0	1	0	0		1	0		0	0	1	0	0		0	0		1
Opalia_pumilio	1	1	0	1	1		0	0		0	1	1	1	0		0	1		1
Opaliopsis_atlantis	1	0	0	0	0		0	0		0	0	0	0	0		0	0		0
Opaliopsis_opalina	0	0	0	0	0		0	0		0	0	0	0	0		0	0		1
Orania_grayi	0	0	0	0	0		1	0		0	0	0	0	0		0	0		1
Orbitestella_bermudezi	0	1	0	0	1		0	0		0	0	0	0	0		0	1		1
Orbitestella_cubana	1	0	0	0	0		0	0		0	0	0	0	0		0	0		0
Osvaldoginella_gomezi	1	0	0	0	0		0	0		0	0	0	0	0		0	0		0
Ovatella_myosotis	1	0	0	0	0		0	0		0	0	0	0	0		0	0		0
Ovulacteon_meekii	1	0	0	0	0		0	0		0	0	0	0	0		0	0		0
Pachybathron_cassidiforme	0	0	0	0	0		0	0		0	0	0	0	0		0	0		1
Pachybathron_cypraeoides	0	0	0	0	0		0	0		0	0	0	0	0		0	1		0
Pachybathron_kienerianum	0	0	0	0	0		0	0		0	0	0	0	0		1	1		1
Pachybathron_olssoni	0	0	0	0	0		0	0		0	0	1	0	0		0	0		0
Pachybathron_tayrona	0	0	0	0	0		0	0		0	0	1	1	0		0	0		0
Pachystremiscus_ornatus	0	0	0	0	0		0	0		0	1	1	0	0		0	0		0
Palisa_kristenseni	0	0	0	1	0		0	0		0	0	0	0	0		0	0		0
Panamurex_carnicolor	0	0	0	0	0		0	0		0	0	0	0	0		0	0		1
Panamurex_eugeniae	0	0	0	0	0		0	0		0	0	0	1	0		1	0		0
Panamurex_velero	0	0	0	0	0		0	0		0	0	0	1	0		1	0		0
Paraborsonia_lindae	0	0	0	0	0		0	0		0	0	0	0	0		1	0		0
Paradoris_mulciber	0	0	0	0	0		0	0		0	1	0	1	0		0	0		0
Parvanachis_obesa	1	1	0	1	0		1	0		0	1	1	1	0		1	0		1
Parvanachis_rhodae	0	0	1	0	0		0	0		0	0	0	0	0		0	0		0
Parviphos_adelus	1	0	1	0	0		0	0		0	0	1	0	0		0	0		1
Parviturbo_calidimaris	0	0	0	0	0		0	0		0	1	0	0	0		0	1		0
Parviturbo_comptus	0	1	0	0	0		0	0		0	0	0	0	0		0	1		0
Parviturbo_granulum	0	0	1	0	0		0	0		0	0	0	0	0		0	0		0
Parviturbo_rehderi	1	0	0	0	0		0	1		0	0	1	1	0		0	0		0
Parviturbo_tuberculosum	1	0	0	1	0		0	0		0	0	0	0	0		0	0		1
Parviturbo_turbinum	1	0	0	0	0		0	0		0	0	0	0	0		0	0		0
Parviturbo_weberi	1	0	0	0	0		0	0		0	1	0	0	0		0	1		1
Parviturboides_interruptus	1	1	1	1	0		1	1		0	1	1	1	0		0	0		0
Patelloida_perfestiva	0	1	1	0	0		0	0		0	0	1	0	0		0	0		1
Patelloida_pustulata	1	1	0	1	1		1	1		0	1	1	1	0		1	1		1
Pauleo_jubatus	0	0	0	1	0		0	1		0	0	0	0	1		0	1		0
Paviturboides_comptus	1	1	0	0	0		0	0		0	0	0	0	0		0	1		0
Paziella_hystricina	0	1	0	0	0		0	0		0	0	0	0	0		0	0		1
Paziella_oregonia	0	0	0	0	0		0	0		0	0	0	1	0		1	0		1
Paziella_pazi	1	0	0	0	0		0	1		0	0	0	0	0		0	0		0
Paziella_petuchi	0	0	0	0	0		0	0		0	0	0	0	0		1	0		0
Pazinotus_goesi	0	0	0	0	0		0	0		0	0	0	0	0		0	0		1
Pazinotus_stimpsonii	0	0	0	0	0		0	0		0	0	0	0	0		0	0		1
Pectinodonta_arcuata	1	0	0	0	0		0	0		0	0	0	1	0		0	0		1
Pedicularia_decussata	1	0	0	0	0		0	0		0	0	0	0	0		0	0		0
Pedipes_mirabilis	1	1	1	1	0		1	0		0	1	1	1	0		1	0		1
Pedipes_ovalis	0	1	1	1	0		1	1		0	0	1	0	0		1	1		1
Peltodoris_crucis	0	0	0	0	0		0	0		0	0	0	0	0		0	0		1
Peltodoris_hummelincki	0	0	0	0	0		0	0		0	0	1	0	0		0	0		0
Pelycidion_megalomastomus	0	1	0	0	0		0	0		0	0	1	0	0		0	0		0
Pendroma_perplexa	0	0	0	0	0		0	0		0	0	0	0	0		0	0		1
Peracle_reticulata	1	0	0	0	0		0	0		0	0	0	0	0		0	0		1
Peracle_tricantha	1	0	0	0	0		0	0		0	0	0	0	0		0	0		1
Peristichia_agria	0	1	0	0	0		0	0		0	0	0	1	0		0	0		0
Perotrochus_lucaya	0	0	0	0	0		0	0		0	0	0	0	0		1	0		0
Perotrochus_quoyanus_quoyanus	1	1	0	0	0		1	1		0	0	0	1	0		1	0		1
Persicula_calculus	0	0	0	0	0		0	0		0	0	0	0	0		0	0		1
Persicula_catenata	0	0	0	0	0		1	0		0	0	1	0	0		0	1		0
Persicula_cf_muralis	0	0	0	0	0		0	0		0	0	0	0	0		1	1		0
Persicula_chrysomelina	0	0	0	0	0		0	0		0	0	0	0	0		0	0		1
Persicula_cordorae	0	0	0	0	0		0	0		0	0	0	0	0		0	1		0
Persicula_fluctuata	1	0	0	1	1		1	1		0	1	1	1	0		0	0		1
Persicula_frumentum	0	0	0	0	0		0	0		0	0	0	0	0		1	0		1
Persicula_hennequini	0	0	0	0	0		0	0		0	0	0	0	0		0	1		0
Persicula_interruptolineata	0	0	0	0	0		0	0		0	0	0	1	0		1	0		0
Persicula_maculosa	0	0	0	0	0		0	0		0	0	0	0	0		0	0		1
Persicula_multilineata	0	0	0	0	0		0	1		0	0	0	0	0		0	0		0
Persicula_obesa	0	0	0	0	0		0	0		0	0	0	1	0		1	0		1
Persicula_porcellana	0	0	0	0	0		0	0		0	0	1	1	0		1	1		0
Persicula_pulcherrima	1	1	0	0	0		0	1		0	0	0	1	1		0	1		1
Persicula_weberi	0	0	0	0	0		0	0		0	1	1	0	0		1	0		0
Petalifera_petalifera	0	1	0	0	0		0	0		0	0	0	0	0		1	0		0
Petalifera_ramosa	1	0	0	0	0		0	0		0	1	0	1	0		0	0		0
Petaloconchus_erectus	1	1	0	1	1		1	0		0	1	0	1	0		1	1		0
Petaloconchus_floridanus	0	1	0	1	0		1	0		0	0	1	0	0		0	0		0
Petaloconchus_mcgintyi	1	1	0	1	0		1	0		0	0	1	0	0		0	0		0
Petaloconchus_nigricans	0	0	0	0	0		0	0		0	0	1	0	0		0	0		0
Petaloconchus_varians	1	0	0	1	0		1	1		0	1	1	1	1		1	0		1
Petitilla_crosseana	0	0	0	0	0		1	0		0	0	0	0	0		0	0		0
Phenacovolva_piragua	0	0	0	1	0		0	0		0	0	0	0	0		0	0		0
Phidiana_lynceus	1	0	0	1	0		0	0		0	1	0	1	0		1	0		1
Philine_alba	0	0	0	0	0		0	0		0	0	1	1	0		0	0		0
Philine_caballeri	1	0	0	0	0		0	0		0	1	0	0	0		0	0		0
Philine_infundibulum	1	0	0	0	0		0	0		0	0	0	1	0		0	0		1
Philine_sagra	1	1	0	0	0		0	0		0	0	1	1	0		1	0		0
Philinopsis_aeci	0	0	0	0	0		0	0		0	1	0	0	0		0	0		0
Phyllaplysia_engeli	1	1	0	0	0		0	0		0	1	0	1	0		0	0		1
Phyllidiella_molaensis	0	0	0	0	0		0	0		0	1	1	0	0		0	0		0
Phyllobranchillus_viridis	0	0	0	1	0		0	0		0	0	0	0	0		0	0		1
Phyllonotus_globosus	0	0	0	0	0		0	0		0	0	0	0	0		1	0		0
Phyllonotus_margaritensis	0	0	0	0	0		0	0		0	0	0	1	0		1	1		1
Phyllonotus_oculatus	0	0	0	0	0		0	0		0	0	0	1	0		1	0		1
Phyllonotus_pomum	1	1	0	1	1		1	1		0	1	1	1	1		1	1		1
Pilsbryspira_albocincta	1	1	0	1	0		0	1		0	0	1	1	1		0	0		1
Pilsbryspira_albomaculata	1	0	0	0	0		0	1		0	1	0	0	0		0	0		0
Pilsbryspira_flucki	0	0	0	0	0		1	0		0	1	1	1	0		0	0		0
Pilsbryspira_harfordiana	1	0	0	0	0		0	1		0	1	1	0	0		0	0		0
Pilsbryspira_jayana	1	0	0	1	0		1	1		0	1	1	0	0		0	0		1
Pilsbryspira_leucocyma	1	1	0	1	1		1	1		0	1	1	1	0		0	0		0
Pilsbryspira_nodata	0	1	0	1	1		1	1		0	1	1	1	0		0	0		1
Pilsbryspira_quadrifasciata	0	0	0	0	0		0	0		0	0	0	0	0		0	1		0
Pilsbryspira_zebroides	0	1	1	1	0		0	0		0	0	0	1	0		0	0		0
Pisania_pusio	1	1	0	1	1		1	1		0	1	1	1	1		1	0		1
Placida_kingstoni	0	0	0	1	0		0	0		0	1	0	0	0		0	0		0
Placida_verticilata	1	0	0	0	0		0	0		0	1	0	0	0		0	0		0
Planitrochus_disculus	1	0	0	0	0		0	0		0	0	0	0	0		0	0		0
Platycythara_elata	0	1	0	0	0		0	0		0	0	0	0	0		0	0		0
Platydoris_angustipes	0	0	0	1	1		0	0		0	1	1	1	0		0	0		1
Plesiocystiscus_alfiopivai	0	0	0	0	0		0	0		0	1	0	0	0		0	0		0
Plesiocystiscus_genecoani	0	0	0	0	0		0	0		0	1	0	0	0		0	0		0
Plesiocystiscus_larva	0	0	0	0	0		0	0		0	0	1	0	0		0	0		0
Plesiothyreus_hamillei	1	1	0	0	1		1	0		0	0	1	1	0		0	1		1
Plesiothyreus_rushii	0	0	0	0	0		0	0		0	0	1	0	0		0	0		1
Pleurobranchaea_inconspicua	0	0	0	0	0		0	0		0	0	0	1	0		0	0		0
Pleurobranchus_areolatus	1	1	0	0	1		0	0		0	1	0	1	0		0	1		1
Pleurobranchus_emys	0	0	0	0	0		0	0		0	0	0	1	0		0	0		0
Pleurobranchus_evelinae	0	0	0	1	0		0	0		0	0	0	0	0		0	0		0
Pleuromalaxis_balesi	1	1	0	0	1		1	0		0	0	1	1	0		1	1		0
Pleuromalaxis_pauli	0	0	0	0	0		0	0		0	0	1	0	0		0	0		1
Pleuroploca_gigantea	0	0	0	0	0		1	0		0	0	0	0	0		0	0		0
Pleurotomella_extensa	1	0	0	0	0		0	0		0	0	0	0	0		0	0		0
Pleurotomella_tornata	1	0	0	0	0		0	0		0	0	0	0	0		0	0		0
Plicopurpura_patula	1	1	1	1	1		1	1		0	1	1	1	0		1	1		1
Plocamopherus_pilatecta	0	0	0	0	1		0	0		0	0	0	0	0		0	0		1
Poirieria_actinophora	0	0	0	0	0		0	0		0	0	1	1	0		1	0		1
Poirieria_atlantis	1	0	0	0	0		0	0		0	0	0	0	0		0	0		0
Poirieria_hystricina	1	0	0	0	0		0	0		0	0	0	0	0		0	0		0
Poirieria_stimpsoni	1	0	0	0	0		0	0		0	0	0	0	0		0	0		0
Polinices_fringilla	1	0	0	0	0		0	0		0	0	0	0	0		0	0		0
Polinices_hepaticus	1	1	0	1	1		1	1		0	1	1	1	1		1	0		1
Polinices_lacteus	1	1	0	1	1		1	1		0	1	1	1	1		1	1		1
Polinices_leptaleus	0	0	0	0	0		0	0		0	0	0	0	0		0	0		1
Polinices_nubilus	0	1	0	0	0		0	0		0	0	0	0	0		0	0		0
Polinices_porcellanus	0	1	0	0	0		0	0		0	0	0	0	0		0	0		1
Polinices_uberinus	1	0	0	0	0		0	0		0	0	0	0	0		0	0		0
Polycera_hedgpethi	0	0	0	0	0		0	0		0	1	0	0	0		0	0		0
Polycera_herthae	1	0	0	0	0		0	0		0	0	0	0	0		0	0		1
Polycera_manzanilloensis	1	0	0	0	0		0	0		0	1	0	0	0		0	0		0
Polycera_odhneri	1	0	0	0	0		0	0		0	0	0	0	0		0	0		0
Polycera_rycia	1	0	0	0	0		0	0		0	0	0	0	0		0	0		0
Polycerella_emertoni	0	0	0	0	0		0	0		0	0	0	0	0		1	0		0
Polygireulima_amblytera	0	0	0	0	0		0	1		0	0	0	1	0		0	0		0
Polystira_albida	1	1	0	1	0		0	0		0	0	1	1	0		1	1		1
Polystira_barretti	0	0	0	0	0		0	0		0	0	0	1	0		1	0		0
Polystira_florencae	1	1	0	0	0		0	0		0	0	0	0	0		0	0		0
Polystira_gruneri	0	1	0	0	0		0	0		0	0	0	0	0		0	0		0
Polystira_jelskii	0	1	0	0	0		0	0		0	0	0	0	0		0	0		0
Polystira_lindae	0	0	0	0	0		0	0		0	0	0	0	0		1	0		0
Polystira_tellea	1	0	0	0	0		0	0		0	0	0	1	0		0	0		0
Polystira_vibex	1	0	0	0	0		0	0		0	0	0	0	0		0	0		1
Propilidium_reticulatum	0	0	0	0	0		0	0		0	0	0	0	0		0	0		1
Propustularia_surinamensis	0	1	0	0	0		1	1		0	0	0	1	1		1	0		1
Protatlanta_souleyeti	0	1	0	0	0		0	0		0	1	1	0	0		0	1		0
Prunum_albertoangelai	0	0	0	0	0		0	0		0	0	0	1	0		0	0		0
Prunum_albertoi	1	0	0	0	0		0	0		0	0	0	0	0		0	0		0
Prunum_amabile	0	0	0	0	0		1	1		0	0	0	0	1		0	0		0
Prunum_annulatum	0	0	0	0	0		0	0		0	0	1	0	0		0	0		0
Prunum_antillarum	1	0	0	0	0		0	0		0	0	0	0	0		0	0		0
Prunum_apicinum	1	1	0	1	1		1	1		0	1	0	1	1		0	0		1
Prunum_batabanoensis	1	0	0	0	0		0	0		0	0	0	0	0		0	0		0
Prunum_bellulum	0	0	0	0	0		0	0		0	0	0	0	0		0	0		1
Prunum_bellum	1	0	0	0	0		0	0		0	0	0	0	0		0	0		0
Prunum_cahuitaense	0	0	0	0	0		0	0		0	1	0	0	0		0	0		0
Prunum_carneum	1	0	0	0	0		1	1		0	0	1	0	0		1	1		0
Prunum_cassis	1	0	0	0	0		0	0		0	0	0	0	0		0	0		0
Prunum_chumoi	0	0	0	0	0		0	0		0	1	0	0	0		0	0		0
Prunum_circumvittatum	0	0	0	0	0		0	0		0	0	0	0	0		1	1		0
Prunum_cubanum	1	0	0	0	0		0	0		0	0	0	0	0		0	0		0
Prunum_enriquevidali	1	0	0	0	0		0	0		0	0	0	0	0		0	0		0
Prunum_evelynae	1	0	0	0	0		0	0		0	0	0	0	0		0	0		0
Prunum_guttatum	1	0	0	1	1		1	1		0	0	1	1	1		0	0		0
Prunum_holandae	0	0	0	0	0		0	0		0	1	1	0	0		0	0		0
Prunum_hondurasense	0	0	0	0	0		0	1		0	0	0	0	0		0	0		0
Prunum_labiatum	0	0	0	0	0		1	0		0	0	0	0	0		0	0		0
Prunum_labrosum	0	0	0	0	0		0	0		0	0	0	1	1		1	1		0
Prunum_leonardhilli	0	0	0	0	0		0	0		0	0	1	0	0		0	0		0
Prunum_magnificum	1	0	0	0	0		0	0		0	0	0	0	0		0	0		0
Prunum_marginatum	0	0	0	0	0		0	0		0	0	0	1	0		1	1		0
Prunum_niciezai	1	0	0	0	0		0	0		0	0	0	0	0		0	0		0
Prunum_nivosum	0	0	0	0	0		1	0		0	0	0	0	0		0	0		0
Prunum_pellucidum	0	0	0	0	0		0	0		0	0	1	0	0		0	0		0
Prunum_pinerum	1	0	0	0	0		0	0		0	0	0	0	0		0	0		0
Prunum_poulosi	0	0	0	0	0		0	0		0	0	0	1	0		1	0		0
Prunum_pruinosum	0	0	0	1	1		1	1		0	0	0	0	0		0	0		1
Prunum_prunum	0	0	0	0	0		0	0		0	0	1	1	0		1	0		0
Prunum_pulchrum	0	0	0	0	0		0	0		0	0	0	1	0		1	0		0
Prunum_pulidoi	1	0	0	0	0		0	0		0	0	0	0	0		0	0		0
Prunum_quinteroi	1	0	0	0	0		0	0		0	0	0	0	0		0	0		0
Prunum_roosevelti	1	0	0	0	0		0	1		0	0	0	0	1		0	0		0
Prunum_roscidum	1	0	0	0	0		0	0		0	0	0	0	0		0	0		0
Prunum_rostratum	1	0	0	0	0		0	0		0	0	1	0	0		0	0		0
Prunum_smalli	0	0	0	0	0		0	0		0	0	0	0	0		0	0		0
Prunum_storeria	0	0	0	0	0		0	0		0	0	1	0	0		0	0		0
Prunum_torticulum	0	1	0	0	0		0	0		0	0	0	0	0		0	0		0
Prunum_watsoni	1	0	0	0	0		0	0		0	0	0	0	0		0	0		0
Pseudocyphoma_aureocinctum	1	0	0	0	0		0	0		0	0	0	0	0		0	0		0
Pseudocyphoma_gibsonsmithorum	0	0	0	0	0		0	0		0	0	0	0	0		1	0		0
Pseudocyphoma_intermedium	0	1	1	0	0		0	0		0	0	0	1	0		1	1		0
Pseudocyphoma_lindae	0	0	0	0	0		0	0		0	0	0	1	0		0	0		0
Pseudorotella_carinicallus	0	0	0	0	0		0	0		0	0	1	0	0		0	0		0
Pseudorotella_cocolitoris	0	0	0	0	0		0	0		0	0	0	1	0		0	0		0
Pseudorotella_goniogyrus	0	0	1	0	0		0	0		0	0	1	1	0		0	0		0
Pseudorotella_incerta	0	0	0	0	0		0	0		0	0	0	1	0		0	0		0
Pseudorotella_parvicallum	0	1	0	0	0		0	0		0	0	0	1	0		1	0		0
Pseudoscilla_babylonia	1	1	0	1	1		1	1		0	1	0	0	0		1	1		1
Pseudosimnia_vanhyningi	0	0	0	0	0		0	0		0	0	0	1	0		0	0		1
Pseudostomatella_coccinea	1	1	0	0	0		1	0		0	0	0	0	0		0	0		1
Pseudostomatella_erythrocoma	1	1	1	0	0		0	1		0	0	0	0	0		0	0		1
Pseudotorinia_architae	1	0	0	0	0		0	1		0	0	0	0	0		0	0		0
Pseudotorinia_retifera	0	0	0	0	0		0	0		0	0	0	1	0		0	0		1
Psilaxis_krebsii	1	1	1	1	0		1	0		0	1	0	1	1		0	0		1
Pterotrachea_acculeata	1	0	0	0	0		0	0		0	0	0	0	0		0	0		0
Pterotyphis_pinnatus	1	0	0	1	0		1	0		0	1	1	1	0		0	0		0
Pterotyphis_triangularis	1	0	0	0	0		1	1		0	1	1	0	0		0	0		0
Pterynotus_xenos	0	0	0	1	0		0	1		0	0	0	0	0		0	0		0
Pterynotus_ariomus	0	0	0	0	0		0	0		0	0	0	0	0		0	0		1
Pterynotus_havanensis	0	0	0	1	0		0	0		0	0	0	1	0		0	0		0
Pterynotus_phaneus	1	0	0	0	0		1	0		0	0	0	0	0		0	0		0
Pterynotus_radwini	0	0	0	0	0		0	1		0	0	0	0	0		0	0		0
Pugilina_morio	0	0	0	0	0		0	0		0	0	0	0	0		0	0		1
Pugnus_serrei	1	1	0	0	1		1	1		0	0	0	0	1		1	1		1
Puncturella_agger	1	1	0	0	0		0	0		0	0	0	0	0		0	0		0
Puncturella_antillana	1	0	0	0	0		0	0		0	0	0	0	0		0	0		0
Puncturella_asturiana	1	0	0	0	0		0	0		0	0	0	0	0		0	0		0
Puncturella_billsae	1	0	0	0	0		0	0		0	0	0	0	0		0	0		0
Puncturella_borroi	1	0	0	0	0		0	0		0	0	0	0	0		0	0		1
Puncturella_circularis	1	0	0	0	0		0	0		0	0	0	0	0		0	0		0
Puncturella_grnulata	1	0	0	0	0		0	0		0	0	0	0	0		0	0		0
Puncturella_pauper	1	0	0	0	0		0	0		0	0	0	0	0		0	0		0
Puncturella_sportella	1	1	0	0	0		0	0		0	0	0	0	0		0	0		0
Puncturella_vetula	0	0	0	0	0		0	0		0	0	1	1	0		0	0		0
Puperita_pupa	1	0	1	1	1		1	0		0	1	0	1	1		0	0		1
Pusiolina_veldhoveni	0	0	0	0	0		0	0		0	0	0	1	0		0	1		0
Pusula_bermontiana	0	0	0	0	0		0	1		0	0	0	0	0		0	0		0
Pusula_labiosa	0	0	0	0	0		0	0		0	0	0	1	0		0	0		0
Pusula_maltbiana	0	0	0	0	0		1	0		0	0	0	0	0		0	0		0
Pusula_pediculus	1	1	0	1	1		1	1		0	1	1	1	1		1	1		1
Pygmaepteris_rauli	1	0	0	0	0		0	0		0	0	0	0	0		0	0		0
Pygmaepterys_germainae	0	1	0	1	0		0	0		0	0	1	0	0		0	0		1
Pygmaepterys_juanitae	0	0	0	0	0		0	0		0	0	0	1	0		1	0		0
Pygmaepterys_lourdesae	0	0	0	0	0		0	0		0	0	0	0	0		1	1		0
Pyramidella_candida	1	1	0	0	0		1	0		0	0	1	0	0		0	0		1
Pyramidella_crenulata	1	0	0	0	0		0	0		0	0	0	0	0		0	0		0
Pyramidella_dolabrata	1	1	0	1	1		1	1		0	0	0	1	1		1	0		1
Pyramidella_subdolabrata	0	1	0	0	0		0	0		0	0	0	0	0		0	0		1
Pyramidella_suturalis	0	0	0	0	0		1	0		0	1	0	1	0		1	0		1
Pyramidelloides_carinatus	0	1	1	0	0		0	0		0	0	0	0	0		0	0		1
Pyramidelloides_multicostatus	1	0	0	0	0		0	0		0	0	0	0	0		0	0		0
Pyramidelloides_triliratus	0	0	0	0	0		0	0		0	0	0	0	0		0	0		1
Pyrgocythara_albovittata	1	0	0	1	0		1	0		0	0	1	0	0		0	0		1
Pyrgocythara_brevis	0	0	0	1	0		0	0		0	0	0	0	0		0	0		1
Pyrgocythara_cinctella	0	0	0	1	0		1	1		0	1	1	1	0		0	0		1
Pyrgocythara_crassicostata	0	0	0	1	0		0	0		0	0	0	0	0		0	0		0
Pyrgocythara_densestriata	1	0	0	0	0		0	0		0	0	0	0	0		0	0		0
Pyrgocythara_emeryi	0	0	0	0	0		0	0		0	0	0	0	0		0	0		1
Pyrgocythara_filosa	0	0	0	0	0		0	0		0	0	1	1	0		0	0		0
Pyrgocythara_plicosa	0	0	0	0	0		1	0		0	0	1	0	0		0	0		0
Pyrgocythara_vicina	0	0	0	1	0		0	0		0	0	0	0	0		0	0		0
Pyrgophorus_coronatus	0	0	0	1	0		0	0		0	0	0	0	0		0	0		1
Pyrgophorus_parvulus	0	0	1	1	0		0	0		0	0	0	1	0		1	0		1
Pyrgospira_candace	0	0	0	0	0		0	0		0	0	0	0	0		0	0		1
Pyrgospira_ostrearum	1	0	0	0	1		1	0		0	0	0	1	0		0	0		1
Pyrgospira_tampaensis	0	0	0	0	0		1	0		0	0	1	0	0		0	0		0
Pyrunculus_caelatus	0	1	0	0	0		0	0		0	1	0	0	0		1	1		0
Ranella_olearius	0	0	0	0	0		0	0		0	0	0	1	0		0	0		0
Recluzia_rollandiana	0	0	0	0	0		1	0		0	0	0	0	0		0	0		0
Retilaskeya_bicolor	1	1	0	1	0		1	1		0	1	1	0	0		1	0		1
Retilaskeya_emersoni	1	0	0	0	0		0	0		0	0	0	1	0		1	0		0
Retusa_domita	0	0	0	0	0		0	0		0	0	0	0	0		0	0		1
Retusa_frielei	1	0	0	0	0		0	0		0	0	0	0	0		0	0		0
Retusa_omphalis	0	0	0	0	0		0	0		0	0	0	0	0		0	0		1
Retusa_sulcata	1	0	0	0	0		0	0		0	1	1	1	0		1	0		1
Reynellona_semisculpta	1	0	0	0	0		0	0		0	0	0	0	0		0	0		0
Rhombinella_laevigata	1	1	0	1	0		1	1		0	1	1	1	0		1	1		1
Rictaxis_punctostriatus	1	1	1	1	0		1	1		0	1	1	1	0		1	0		1
Rimosodaphnella_morra	1	1	0	0	0		0	0		0	0	0	1	0		0	0		0
Rimula_aequisculpta	1	0	0	0	0		0	0		0	0	0	0	0		0	0		1
Rimula_frenulata	1	0	0	0	0		0	0		0	1	0	0	0		0	1		1
Rimula_pycnonema	1	0	0	0	0		0	0		0	0	0	1	0		0	0		1
Ringicula_semistriata	1	1	0	1	0		0	0		0	0	0	1	0		0	0		0
Risbecia_nyalya	1	0	0	0	0		0	0		0	0	0	0	0		0	0		0
Risomurex_caribbaeus	0	1	0	1	0		0	1		0	1	1	1	1		0	1		1
Risomurex_deformis	0	1	1	0	0		1	1		0	1	1	1	0		0	0		0
Risomurex_gilbertharrisi	0	0	0	0	0		0	0		0	0	0	1	0		1	0		0
Risomurex_roseus	1	0	1	1	0		0	1		0	1	1	1	0		0	0		1
Risomurex_withrowi	0	0	0	0	0		0	0		0	0	0	1	0		1	1		1
Rissoella_ameliae	1	0	0	0	0		0	0		0	0	0	0	0		0	0		0
Rissoella_belkisae	1	0	0	0	0		0	0		0	0	0	0	0		0	0		0
Rissoella_caribaea	0	1	0	0	0		1	1		0	0	0	0	0		0	1		0
Rissoella_dianae	1	0	0	0	0		0	0		0	0	0	0	0		0	0		0
Rissoella_elsae	1	0	0	0	0		0	0		0	0	0	0	0		0	0		0
Rissoella_florae	1	0	0	0	0		0	0		0	0	0	0	0		0	0		0
Rissoella_galba	0	1	0	0	1		1	1		0	0	0	0	0		0	1		0
Rissoella_gandocaensis	0	0	0	0	0		0	0		0	1	0	0	0		0	0		0
Rissoella_taniae	1	0	0	0	0		0	0		0	0	0	0	0		0	0		0
Rissoella_zaidae	1	0	0	0	0		0	0		0	0	0	0	0		0	0		0
Rissoina_angeli	1	0	0	0	0		0	0		0	0	0	0	0		0	0		0
Rissoina_cancellata	1	1	0	1	1		1	1		0	1	1	1	0		0	0		1
Rissoina_decussata	1	1	0	1	1		1	1		0	1	1	1	0		1	1		1
Rissoina_dyscrita	1	1	0	1	1		0	1		0	0	0	0	0		0	0		1
Rissoina_elegantissima	1	0	1	0	1		1	1		0	1	1	0	0		0	1		1
Rissoina_fenestrata	1	0	0	0	0		0	0		0	1	0	0	0		0	1		0
Rissoina_hummelincki	1	0	0	0	0		0	0		0	0	0	0	0		0	0		0
Rissoina_labrosa	1	0	0	0	0		0	0		0	1	1	0	0		0	0		1
Rissoina_mottezi	0	0	0	1	0		0	0		0	0	0	0	0		0	0		0
Rissoina_multicostata	1	1	0	1	0		1	1		0	0	1	1	0		0	0		0
Rissoina_princeps	1	0	0	1	0		0	1		0	1	0	1	0		0	1		1
Rissoina_privati	0	0	1	0	0		0	0		0	0	1	0	0		0	0		0
Rissoina_redferni	1	0	0	0	1		0	0		0	0	0	0	0		0	1		0
Rissoina_sagraiana	1	0	0	1	0		0	1		0	1	0	1	0		0	1		1
Rissoina_striatocostata	1	1	1	1	0		0	0		0	1	0	1	0		0	0		0
Rissoina_striosa	1	1	0	1	0		1	0		0	1	0	1	0		0	1		1
Rissoina_vanderspoeli	1	0	0	0	0		0	1		0	0	0	0	0		0	1		0
Rissopsetia_hummelincki	1	0	0	0	1		0	0		0	0	0	0	0		1	1		0
Roxania_bathimophila	1	0	0	0	0		0	0		0	0	0	0	0		0	0		0
Rubellatoma_rubella	0	0	0	0	0		0	0		0	0	0	1	0		0	0		0
Runcina_divae	0	0	0	1	0		0	0		0	1	0	0	0		0	0		0
Runcina_prasina	0	0	0	0	0		0	0		0	0	0	0	0		0	0		1
Sabinella_troglodytes	1	0	0	0	0		0	0		0	0	0	0	0		0	0		0
Sansonia_tuberculata	1	0	0	0	0		0	1		0	1	1	0	0		0	1		0
Sayella_fusca	1	1	0	0	0		1	0		0	0	0	0	0		0	0		0
Scalenostoma_inmaculata	1	0	0	0	0		0	0		0	0	0	0	0		0	0		0
Scalenostoma_subulatum	0	1	1	0	0		1	0		0	1	0	0	0		0	0		1
Scaphander_darius	0	0	0	0	0		0	0		0	0	1	1	0		0	0		0
Scaphander_nobilis	0	0	1	0	0		0	0		0	0	0	0	0		0	0		1
Scaphander_punctostriatus	0	0	0	0	0		1	0		0	0	1	1	0		0	0		0
Scaphander_watsoni	1	0	0	0	0		0	0		0	0	1	1	0		0	1		0
Scaphela_atlantis	1	0	0	0	0		0	0		0	0	0	0	0		0	0		0
Scaphela_cuba	1	0	0	0	0		0	0		0	0	0	0	0		0	0		0
Scaphela_florida	0	0	0	0	0		0	0		0	0	0	0	0		0	0		0
Scaphela_gouldiana	1	0	0	0	0		0	0		0	0	0	0	0		0	0		0
Scaphella_bermudenzi	1	0	0	0	0		0	0		0	0	0	0	0		0	0		0
Scaphella_contoyensis	0	0	0	0	0		1	0		0	0	0	0	0		0	0		0
Scaphella_evelina	0	0	0	0	0		0	0		0	0	1	1	0		0	0		0
Scaphella_macginnorum	0	0	0	0	0		1	0		0	0	0	0	0		0	0		0
Scaphella_neptunia	0	0	0	1	0		0	0		0	0	0	0	0		0	0		0
Scaphella_robusta	1	0	0	0	0		1	0		0	0	0	0	0		0	0		0
Schwartziella_bouryi	1	0	0	0	0		0	0		0	0	0	0	0		0	0		0
Schwartziella_bryerea	1	1	0	1	1		1	1		0	1	1	1	0		0	1		1
Schwartziella_catesbyana	1	0	1	1	0		1	1		0	1	0	1	0		0	0		0
Schwartziella_chesnelii	0	1	0	1	0		0	0		0	1	1	0	1		0	0		1
Schwartziella_fischeri	1	1	0	0	1		1	1		0	1	1	1	0		0	1		1
Schwartziella_minor	0	0	0	1	0		0	0		0	0	0	0	0		0	0		0
Schwartziella_vanpeli	1	0	0	0	0		0	1		0	0	0	0	0		0	1		0
Schwarziella_abacocubensis	1	0	0	0	0		0	0		0	0	0	0	0		0	0		0
Scissurella_garciai	0	0	0	0	0		0	0		0	0	0	1	0		0	0		1
Sconsia_alexarthuri	0	0	0	0	0		0	0		0	0	0	0	0		0	0		1
Sconsia_lindae	0	0	0	0	0		0	0		0	0	0	1	0		1	0		0
Sconsia_nephele	0	0	0	0	0		0	0		0	0	0	0	0		0	0		1
Sconsia_striata	1	1	0	1	0		0	0		0	0	0	1	0		0	0		1
Scyllaea_pelagica	1	0	0	0	0		0	0		0	1	0	0	0		0	0		0
Seguenzia_hapala	0	0	0	0	0		0	0		0	0	0	1	0		0	0		1
Seila_adamsii	1	1	0	0	0		1	1		0	1	1	1	0		1	0		1
Semicassis_cicatricosa	0	1	0	1	0		1	1		0	1	0	0	0		0	1		1
Semicassis_granulata	1	1	0	1	1		1	1		0	1	1	1	0		1	1		1
Serpulorbis_decussatus	1	0	0	1	0		1	0		0	0	0	1	0		1	1		1
Serpulorbis_riisei	0	1	0	1	0		1	1		0	0	0	0	0		0	0		1
Sigatica_semisulcata	1	1	0	1	1		0	0		0	0	0	1	1		0	0		1
Similiphora_intermedia	1	1	0	1	0		1	1		0	1	0	1	0		0	1		1
Simnialena_uniplicata	1	1	0	1	0		0	0		0	0	1	1	1		0	1		1
Simulamerelina_caribaea	1	0	0	1	1		0	0		0	0	0	0	0		0	1		0
Simulamerelina_didyma	1	0	0	0	0		0	0		0	0	0	0	0		0	1		1
Sinezona_confusa	1	1	1	0	1		1	1		0	0	1	1	0		0	1		0
Sinezona_garciai	0	0	0	0	0		0	0		0	0	0	0	1		0	0		0
Sinezona_redferni	1	0	0	0	0		0	0		0	0	0	0	0		0	1		0
Sinezona_tabulata	1	0	0	0	0		0	0		0	0	0	0	0		0	0		0
Sinum_maculatum	1	1	1	1	0		1	0		0	0	1	0	0		1	0		1
Sinum_perspectivum	1	1	0	1	1		1	1		0	1	1	1	1		1	0		1
Siphonaria_alternata	1	0	0	0	0		1	0		0	0	0	0	0		1	0		0
Siphonaria_pectinata	1	0	0	1	0		1	0		0	0	0	1	0		1	0		1
Siphonium_nebulosum	0	0	0	0	0		1	1		0	0	1	0	0		0	0		1
Siphonochelus_bullisi	0	0	0	0	0		0	0		0	0	0	1	0		1	0		0
Siphonochelus_longicornis	1	0	0	0	0		0	0		0	0	0	0	0		0	0		0
Siphonochelus_radwini	0	0	0	0	0		1	0		0	0	0	0	0		0	0		0
Siphonochelus_riosi	0	0	0	0	0		0	0		0	0	0	1	0		0	0		0
Siphonochelus_tityrus	0	0	0	0	0		0	0		0	0	0	1	0		1	0		1
Siratus_articulatus	0	1	1	0	0		0	1		0	0	0	0	0		0	0		1
Siratus_beauii	0	0	0	1	0		0	0		0	0	0	1	0		0	0		1
Siratus_bessei	0	0	0	0	0		0	1		0	0	0	0	0		0	0		0
Siratus_cailleti	1	0	1	1	0		0	1		0	0	0	1	0		0	0		1
Siratus_ciboney	1	0	1	1	0		0	0		0	0	0	0	0		0	0		1
Siratus_colellai	0	1	0	0	0		0	0		0	0	0	0	0		0	0		0
Siratus_consuela	0	0	0	1	0		0	0		0	0	0	1	0		0	0		1
Siratus_formosus	1	0	0	1	0		0	0		0	0	0	0	0		0	0		0
Siratus_guionneti	0	0	0	0	0		0	0		0	0	0	0	0		0	0		1
Siratus_hennequini	0	0	0	0	0		0	1		0	0	0	0	0		0	0		0
Siratus_perelegans	0	0	1	0	0		0	0		0	0	0	0	0		0	0		0
Siratus_thompsoni	0	0	0	0	0		0	0		0	0	0	1	0		1	0		0
Smaragdia_viridis	1	1	0	1	1		1	1		0	1	1	1	1		1	0		1
Solariella_actinophora	1	0	0	0	0		0	0		0	0	0	0	0		0	0		0
Solariella_aegles	1	1	0	0	0		0	0		0	0	0	0	0		0	0		0
Solariella_caralhoi	1	0	0	0	0		0	0		0	0	0	0	0		0	0		0
Solariella_cristata	0	0	0	0	0		1	0		0	0	0	0	0		0	0		1
Solariella_lacunella	1	0	0	0	0		0	0		0	0	0	0	0		0	0		1
Solariella_lubrica	1	0	0	0	0		0	0		0	0	0	1	0		0	0		0
Solariella_multirestis	0	0	0	0	0		0	0		0	0	0	0	0		0	0		1
Solariella_periscopia	0	0	0	0	0		1	0		0	0	0	0	0		0	0		0
Solariella_pourtalesi	1	0	0	0	0		0	0		0	0	0	0	0		0	0		0
Solariella_quadricincta	0	0	0	0	0		0	0		0	0	0	0	0		1	0		0
Solariella_scabriscula	1	0	0	0	0		0	0		0	0	0	0	0		0	0		0
Solariorbis_bartschi	1	0	0	0	0		0	1		0	1	1	1	0		0	0		0
Solariorbis_blakei	0	0	0	0	0		0	0		0	1	1	0	0		0	0		0
Solariorbis_contractus	0	0	0	0	0		0	1		0	0	0	0	0		0	0		0
Solariorbis_corylus	0	0	0	0	0		0	0		0	1	1	1	0		0	0		0
Solariorbis_decipiens	0	0	0	0	0		0	0		0	0	1	0	0		0	0		0
Solariorbis_funiculus	0	0	0	0	0		0	0		0	0	0	1	0		0	0		0
Solariorbis_guianensis	0	0	0	0	0		0	0		0	0	0	1	0		0	0		0
Solariorbis_hondurasensis	0	0	0	0	0		0	1		0	0	1	0	0		0	0		0
Solariorbis_infracarinatus	0	0	0	0	0		0	0		0	1	1	1	0		0	0		0
Solariorbis_multistriatus	0	1	0	0	0		0	0		0	1	1	1	0		0	0		0
Solariorbis_petitii	0	0	0	0	0		0	0		0	0	0	0	0		0	0		1
Solariorbis_schumoi	0	0	0	0	0		0	0		0	1	1	1	0		0	0		0
Solariorbis_semipunctus	0	0	1	0	0		0	0		0	0	0	0	0		0	0		0
Solariorbis_terminalis	0	0	0	0	0		0	0		0	0	1	0	0		0	0		0
Spirolaxis_centrifuga	1	1	0	0	0		0	0		0	0	1	0	0		0	0		0
Spirolaxis_clenchi	1	0	0	0	0		0	0		0	0	0	0	0		0	0		0
Spirotropis_lithocolleta	0	0	0	0	0		0	0		0	0	0	0	0		0	0		1
Splendrillia_biconica	0	0	0	0	0		0	0		0	0	0	0	0		1	0		0
Splendrillia_carolinae	0	1	0	0	0		0	0		0	0	0	0	0		0	0		0
Splendrillia_coccinata	0	1	0	0	0		0	0		0	0	0	1	0		0	0		1
Splendrillia_fucata	1	0	0	0	0		0	0		0	0	0	0	0		0	0		0
Splendrillia_halidorema	1	0	0	0	0		0	0		0	0	0	0	0		0	0		0
Splendrillia_lissotropis	1	1	0	0	0		0	0		0	0	1	1	0		0	0		0
Splendrillia_moseri	0	0	0	0	0		1	0		0	0	0	0	0		0	0		0
Splendrillia_tantula	0	1	0	0	0		0	0		0	0	0	0	0		0	0		0
Splendrillia_woodringi	0	0	0	0	0		0	0		0	0	0	1	0		0	0		0
Spurilla_napolitana	1	0	0	0	0		0	0		0	0	0	0	0		0	0		0
Spurilla_neapolitana	0	1	0	1	0		0	0		0	1	0	1	0		0	0		0
Steironepion_dubia	1	0	0	0	0		0	0		0	0	0	0	0		0	1		0
Steironepion_maculatum	1	1	0	1	0		0	1		0	0	1	0	0		0	0		1
Steironepion_minor	1	1	0	1	1		0	0		0	1	0	0	0		0	0		0
Steironepion_moniliferum	1	1	1	1	1		1	1		0	1	1	1	0		1	1		1
Steironepion_pygmaeum	1	0	0	1	1		0	0		0	0	0	0	0		0	1		0
Stellatoma_stellata	0	0	0	0	0		1	0		0	0	0	0	0		0	0		0
Stenodrillia_gundlachi	0	1	0	0	0		0	0		0	0	0	1	0		0	0		0
Stephopoma_myrakeenae	0	0	0	0	0		0	0		0	1	1	0	0		0	0		1
Sthenorytis_pernobilis	1	0	0	1	0		0	0		0	0	0	1	0		0	0		1
Stigmaulax_cancellatus	1	1	1	1	0		0	0		0	0	0	0	0		0	0		1
Stigmaulax_cayennensis	1	1	0	1	0		1	0		0	0	0	1	0		1	0		1
Stigmaulax_sulcatus	1	0	0	0	0		0	0		0	0	0	1	0		0	0		1
Stosicia_aberrans	1	1	0	1	0		1	1		0	1	1	1	0		0	0		1
Stosicia_fernandzgarcesi	1	0	0	0	0		0	0		0	0	0	0	0		0	0		0
Stosicia_houbricki	0	0	0	0	0		0	1		0	0	0	0	0		0	0		0
Stramonita_haemastoma	1	1	1	1	1		1	1		0	1	1	1	0		1	1		1
Stramonita_rustica	1	1	1	1	1		1	1		0	1	1	1	0		1	0		1
Strictispira_drangai	0	0	0	1	0		0	0		0	0	0	0	0		0	0		0
Strictispira_paxillus	1	1	1	0	0		0	0		0	1	0	1	0		0	0		1
Strictispira_quadrifasciata	0	0	1	1	0		0	0		0	0	0	0	0		1	0		0
Strictispira_redferni	0	0	0	1	0		0	0		0	0	0	0	0		0	0		0
Strictispira_solida	1	1	1	1	0		0	1		0	0	1	0	0		1	0		1
Strobiligera_inflata	0	0	0	0	0		0	0		0	0	0	0	0		0	0		1
Strombina_francesae	0	0	0	0	0		0	0		0	0	0	0	0		0	1		0
Strombina_pumilio	0	0	0	0	0		0	0		0	0	1	1	0		1	1		1
Strombus_alatus	0	0	0	0	0		1	0		0	0	0	0	0		0	0		0
Strombus_pugilis	1	1	0	1	1		0	1		0	1	1	1	1		1	1		1
Styliola_subula	1	1	0	0	1		0	0		0	1	0	0	0		0	1		1
Stylocheilus_longicauda	1	1	0	0	1		0	0		0	0	0	0	0		0	0		0
Stylocheilus_striatus	0	1	0	1	0		0	0		0	1	0	1	0		0	0		1
Subcancilla_candida	0	1	0	0	0		0	0		0	0	0	0	0		1	0		1
Subcancilla_leonardhilli	0	0	0	0	0		0	0		0	0	0	1	0		1	0		0
Subcancilla_rhadina	0	0	0	0	0		0	0		0	0	0	0	0		1	0		0
Supplanaxis_nucleus	1	1	0	1	1		1	1		0	1	1	1	1		1	1		1
Suturoglypta_albella	1	0	0	1	1		0	0		0	0	0	0	0		0	0		0
Suturoglypta_hotessieriana	1	0	0	0	0		0	0		0	0	0	0	0		0	0		0
Suturoglypta_iontha	0	0	0	0	1		1	0		0	0	0	0	0		0	0		0
Suturoglypta_pretrii	1	1	1	0	0		1	0		0	0	1	1	0		0	0		0
Synaptocochlea_picta	1	0	0	0	0		1	0		0	0	1	1	0		0	1		1
Syntomodrillia_janetae	1	0	0	0	0		0	0		0	0	0	0	0		0	0		0
Talparia_cinerea	1	0	0	0	0		0	0		0	0	0	0	0		0	1		0
Tambja_oliva	0	0	0	0	0		0	0		0	1	1	0	0		0	0		0
Taringa_telopia	0	0	0	0	0		0	0		0	0	0	1	0		0	0		0
Taringa_tritorquis	1	0	0	0	0		0	0		0	1	0	0	0		0	0		0
Texadina_sphinctostoma	0	0	0	0	0		1	0		0	0	0	0	0		0	0		0
Tectarius_antonii	1	1	1	1	1		0	1		0	0	0	1	1		1	0		1
Tectonatica_pusilla	1	1	0	0	0		1	0		0	0	1	1	1		1	0		1
Tectura_antillarum	1	1	0	1	1		1	0		0	1	1	1	0		1	1		1
Tectura_tenera	0	0	0	1	0		0	0		0	0	0	0	0		0	0		0
Tegula_excavata	1	1	0	0	1		1	1		0	1	0	1	0		0	1		1
Tegula_fasciata	1	1	0	1	1		1	1		0	1	1	1	1		0	1		1
Tegula_gruneri	1	0	0	1	0		0	1		0	1	0	0	0		0	0		1
Tegula_hotessieriana	1	0	1	1	0		0	0		0	0	0	1	0		0	0		1
Tegula_lividomaculata	1	1	1	1	1		1	1		0	1	0	1	1		1	0		1
Tegula_puntagordana	0	0	0	0	0		0	0		0	0	0	0	0		1	0		0
Tegula_viridula	0	0	0	0	0		0	0		0	1	1	1	0		1	0		0
Teinostoma_biscaynense	0	1	0	0	1		1	1		0	0	1	1	0		0	0		0
Teinostoma_carinata	1	0	0	0	0		0	0		0	0	0	0	0		0	0		0
Teinostoma_ciskae	0	0	0	0	0		0	0		0	0	0	0	0		0	0		1
Teinostoma_clavium	1	1	0	0	0		1	0		0	0	0	1	0		1	0		0
Teinostoma_cocolittoris	0	0	0	0	0		0	0		0	0	0	0	0		0	1		0
Teinostoma_cryptospira	1	0	0	0	0		0	0		0	0	0	0	0		0	0		0
Teinostoma_diaphana	1	0	0	0	0		0	0		0	0	0	0	0		0	0		0
Teinostoma_lerema	1	0	0	0	0		0	0		0	0	0	1	0		1	0		1
Teinostoma_megastoma	1	0	0	1	0		0	0		0	1	1	1	0		0	0		1
Teinostoma_obtectum	1	0	0	0	0		0	0		0	0	0	0	0		0	0		0
Teinostoma_parvicallum	1	0	0	0	0		0	0		0	0	0	0	0		0	0		0
Teinostoma_proboscidea	1	0	0	0	0		0	0		0	0	0	0	0		0	1		0
Teinostoma_semistriata	1	0	0	0	0		0	0		0	0	0	0	0		0	0		0
Teinostoma_solida	1	0	0	0	0		0	0		0	0	0	0	0		0	0		0
Teinostoma_striata	1	0	0	0	0		0	0		0	0	0	0	0		0	0		0
Tenagodus_modestus	1	1	0	0	0		0	0		0	0	1	1	0		1	0		1
Tenagodus_squamatus	1	1	1	1	0		0	1		0	1	0	1	1		1	0		1
[truncated: 822 more rows]
